# Supplementary material for: Molecular Mechanisms of Oil and Saponin Accumulation and the Regulation of Carbohydrate Metabolism in Sapindus mukorossi Fruit
Source: Plants (Basel). 2026 Jul 15;15(14):2173. doi: 10.3390/plants15142173 (PMC13416213; doi:10.3390/plants15142173)
Supplement: Supplementary file 1 [file plants-15-02173-s001.zip]

Archive with 2 entries (2 files):
- plants-4354582-Supplementary materials_Figures S1-S4.pdf
- plants-4354582-Supplementary_Table_S1_metabolite_annotation_information.xlsx
