# Supplementary material for: Molecular Mechanisms of Oil and Saponin Accumulation and the Regulation of Carbohydrate Metabolism in Sapindus mukorossi Fruit
Source: Plants (Basel). 2026 Jul 15;15(14):2173. doi: 10.3390/plants15142173 (PMC13416213; doi:10.3390/plants15142173)
Supplement: Supplementary file 1 [file plants-15-02173-s001.zip › plants-4354582-Supplementary_Table_S1_metabolite_annotation_information.xlsx]

## Sheet: Supplementary materials_ Table
index	Compounds	Class	Ion mode	Q1 (Da)	Molecular Weight (Da)	CAS	HMDB	C_ID	Pathway	KEGG_B_class	KEGG_A_class	Annotation evidence	Annotation confidence
MWSmce165	L-Fucitol	Others	[M-H]-	165.08	166.084	--	--	-	-	-	-	In-house database matching	Putatively annotated
pme1261	D-Panthenol	Others	[M+H]+	206.139	205.131	-	HMDB0304820	C05944	ko00770//Pantothenate and CoA biosynthesis	Metabolism of cofactors and vitamins	Metabolism	In-house and public database matching	Putatively annotated
Lcyp000107	Stellarin	Phenolic acids	[M+H]+	333.08	332.074	--	--	-	-	-	-	In-house database matching	Putatively annotated
MWSmce682	DL-Xylose*	Others	[M-H]-	149.046	150.053	--	--	-	-	-	-	In-house database matching	Putatively annotated
MWS3020	N-Acetylcadaverine	Alkaloids	[M+H]+	145.133	144.126	32343-73-0	HMDB0002284	-	-	-	-	In-house and public database matching	Putatively annotated
MEDL00444	Pro-Ile	Amino acids and derivatives	[M+H]+	229.15	228.147	-	HMDB0304810	-	-	-	-	In-house and public database matching	Putatively annotated
Lmhp008833	LysoPC 16:1(2n isomer)*	Lipids	[M+H]+	494.32	493.317	--	--	-	-	-	-	In-house database matching	Putatively annotated
Lmmn003323	2-Hydroxyhexadecanoic acid*	Organic acids	[M-H]-	271.23	272.235	--	--	-	-	-	-	In-house database matching	Putatively annotated
pme1286	S-(5'-Adenosy)-L-homocysteine	Amino acids and derivatives	[M+H]+	385.129	384.122	--	--	C00021	ko01100//Metabolic pathways;ko01230//Biosynthesis of amino acids;ko00270//Cysteine and methionine metabolism	Amino acid metabolism;Global and overview maps	Metabolism	In-house and public database matching	Putatively annotated
Zmsp001834	2,6-Dimethoxy-1,4-benzoquinone*	Quinones	[M+H]+	169.05	168.042	--	--	-	-	-	-	In-house database matching	Putatively annotated
Zbqn004681	N-acetyl-tryptophan	Amino acids and derivatives	[M-H]-	245.094	246.1	--	--	-	-	-	-	In-house database matching	Putatively annotated
pme0137	N-Acetyl-L-Glutamine	Amino acids and derivatives	[M-H]-	187.072	188.08	2490-97-3	HMDB0006029	-	-	-	-	In-house and public database matching	Putatively annotated
Lmhp011562	1-α-Linolenoyl-glycerol*	Lipids	[M+H]+	353.27	352.261	--	--	-	-	-	-	In-house database matching	Putatively annotated
Lmfn001893	Leucocyanidin	Flavonoids	[M-H]-	305.07	306.074	-	HMDB0303660	C05906	ko01100//Metabolic pathways;ko01110//Biosynthesis of secondary metabolites;ko01061//Biosynthesis of phenylpropanoids;ko00941//Flavonoid biosynthesis	Biosynthesis of other secondary metabolites;Chemical structure transformation maps;Global and overview maps	Metabolism	In-house and public database matching	Putatively annotated
MWSslk208	Kaurenoic Acid*	Terpenoids	[M-H]-	301.22	302.225	--	--	C11874	ko01100//Metabolic pathways;ko01110//Biosynthesis of secondary metabolites;ko00904//Diterpenoid biosynthesis	Global and overview maps;Metabolism of terpenoids and polyketides	Metabolism	In-house and public database matching	Putatively annotated
pme1109	Guanine	Nucleotides and derivatives	[M+H]+	152.057	151.049	73-40-5	HMDB0000132	C00242	ko01100//Metabolic pathways;ko00230//Purine metabolism	Global and overview maps;Nucleotide metabolism	Metabolism	In-house and public database matching	Putatively annotated
mws0376	Fumaric acid*	Organic acids	[M-H]-	115.004	116.011	--	--	C00122	ko01100//Metabolic pathways;ko01110//Biosynthesis of secondary metabolites;ko01120//Microbial metabolism in diverse environments;ko01060//Biosynthesis of plant secondary metabolites;ko01061//Biosynthesis of phenylpropanoids;ko01063//Biosynthesis of alkaloids derived from shikimate pathway;ko01070//Biosynthesis of plant hormones;ko01200//Carbon metabolism;ko01064//Biosynthesis of alkaloids derived…	Amino acid metabolism;Carbohydrate metabolism;Chemical structure transformation maps;Energy metabolism;Global and overview maps;Metabolism of cofactors and vitamins	Metabolism	In-house and public database matching	Putatively annotated
pme0271	Maleic acid*	Organic acids	[M-H]-	115.004	116.011	--	--	C01384	ko01100//Metabolic pathways;ko01120//Microbial metabolism in diverse environments;ko00760//Nicotinate and nicotinamide metabolism;ko00350//Tyrosine metabolism;ko00650//Butanoate metabolism	Amino acid metabolism;Carbohydrate metabolism;Global and overview maps;Metabolism of cofactors and vitamins	Metabolism	In-house and public database matching	Putatively annotated
Zasp009163	Mudanpinoic acid A	Terpenoids	[M+H]+	455.35	454.345	--	--	-	-	-	-	In-house database matching	Putatively annotated
MW0109320	Pro-leu	Amino acids and derivatives	[M+H]+	229.15	228.147	-	HMDB0253028	-	-	-	-	In-house and public database matching	Putatively annotated
pmn001646	Procyanidin C1	Tannins	[M-H]-	865.2	866.206	37064-30-5	HMDB0038370	-	-	-	-	In-house and public database matching	Putatively annotated
pmb0854	LysoPC 18:3	Lipids	[M+H]+	518.32	517.317	--	--	-	-	-	-	In-house database matching	Putatively annotated
Lmgn003978	2-n-Propyl-2-pentenoic acid	Organic acids	[M-H]-	141.092	142.099	626-98-2	HMDB0032459	-	-	-	-	In-house and public database matching	Putatively annotated
MWSHY0065	Catechin*	Flavonoids	[M+H]+	291.09	290.079	--	--	C06562	ko01110//Biosynthesis of secondary metabolites;ko01061//Biosynthesis of phenylpropanoids;ko00941//Flavonoid biosynthesis	Biosynthesis of other secondary metabolites;Chemical structure transformation maps;Global and overview maps	Metabolism	In-house and public database matching	Putatively annotated
MWS0811	L-Pipecolic Acid	Organic acids	[M+H]+	130.09	129.079	3105-95-1	HMDB0000716	C00408	ko01100//Metabolic pathways;ko01110//Biosynthesis of secondary metabolites;ko01060//Biosynthesis of plant secondary metabolites;ko01064//Biosynthesis of alkaloids derived from ornithine, lysine and nicotinic acid;ko00310//Lysine degradation;ko00960//Tropane, piperidine and pyridine alkaloid biosynthesis	Amino acid metabolism;Biosynthesis of other secondary metabolites;Chemical structure transformation maps;Global and overview maps	Metabolism	In-house and public database matching	Putatively annotated
MWS2040	Methanesulfonic acid	Organic acids	[M-H]-	94.9808	95.9881	75-75-2	HMDB0240280	C11145	ko01100//Metabolic pathways;ko00920//Sulfur metabolism	Energy metabolism;Global and overview maps	Metabolism	In-house and public database matching	Putatively annotated
pme3382	N-Acetyl-L-threonine	Amino acids and derivatives	[M-H]-	160.061	161.069	17093-74-2	HMDB0062557	-	-	-	-	In-house and public database matching	Putatively annotated
pmp000100	Arecatannin B1	Tannins	[M+H]+	867.21	866.206	-	HMDB0303620	-	-	-	-	In-house and public database matching	Putatively annotated
zjbp120812	Scutebarbolide C	Terpenoids	[M+H]+	425.22	424.21	--	--	-	-	-	-	In-house database matching	Putatively annotated
mws0982	1-Methylhistamine	Alkaloids	[M+H]+	126.103	125.095	501-75-7	HMDB0000898	C05127	ko01100//Metabolic pathways;ko00340//Histidine metabolism	Amino acid metabolism;Global and overview maps	Metabolism	In-house and public database matching	Putatively annotated
MWSmce448	Imidazol-1-yl-acetic acid*	Alkaloids	[M+H]+	127.05	126.043	--	--	-	-	-	-	In-house database matching	Putatively annotated
Wbjp001169	o-Carboxy-5-hydroxytryptamine	Alkaloids	[M+H]+	221.09	220.085	--	--	-	-	-	-	In-house database matching	Putatively annotated
MW0108809	Nitroarginine	Amino acids and derivatives	[M+Na]+	242.09	219.097	--	--	-	-	-	-	In-house database matching	Putatively annotated
Qmzp101807	Avicennol	Lignans and Coumarins	[M+H]+	343.15	342.147	--	--	-	-	-	-	In-house database matching	Putatively annotated
pme2134	D-Threitol*	Others	[M-H]-	121.051	122.058	--	--	-	-	-	-	In-house database matching	Putatively annotated
MWS04555g	D-Allo-Isoleucine*	Amino acids and derivatives	[M+H]+	132.102	131.095	--	--	-	-	-	-	In-house database matching	Putatively annotated
pmp001285	Phthalic anhydride	Phenolic acids	[M+H]+	149.02	148.016	-	HMDB0256501	-	-	-	-	In-house and public database matching	Putatively annotated
pme2914	3-Hydroxy-3-methylpentane-1,5-dioic acid	Amino acids and derivatives	[M-H]-	161.05	162.053	--	--	-	-	-	-	In-house database matching	Putatively annotated
Zmgp002857	Quercetin-3-O-α-rhamnosyl (1→2)-[α-rhamnosyl (1→6)]-β-glucoside	Flavonoids	[M+H]+	757.22	756.211	--	--	-	-	-	-	In-house database matching	Putatively annotated
Zbcp002269	Petunidin-3-O-glucoside-5-O-arabinoside	Flavonoids	[M]+	611.16	611.161	--	--	-	-	-	-	In-house database matching	Putatively annotated
Zbsn012366	Oxyallobetulin	Terpenoids	[M-H]-	455.35	456.36	24035-70-9	HMDB0035263	-	-	-	-	In-house and public database matching	Putatively annotated
pme0021	L-Phenylalanine	Amino acids and derivatives	[M+H]+	166.09	165.079	-	HMDB0250791	C00079	ko01100//Metabolic pathways;ko01110//Biosynthesis of secondary metabolites;ko01060//Biosynthesis of plant secondary metabolites;ko02010//ABC transporters;ko01230//Biosynthesis of amino acids;ko01061//Biosynthesis of phenylpropanoids;ko01210//2-Oxocarboxylic acid metabolism;ko01063//Biosynthesis of alkaloids derived from shikimate pathway;ko01070//Biosynthesis of plant hormones;ko01064//Biosynthes…	Amino acid metabolism;Biosynthesis of other secondary metabolites;Chemical structure transformation maps;Global and overview maps;Membrane transport;Metabolism of other amino acids;Translation	Environmental Information Processing;Genetic Information Processing;Metabolism	In-house and public database matching	Putatively annotated
Lhhp120823	Eugenyl formate	Others	[M+H]+	193.08	192.079	10031-96-6	HMDB0037877	-	-	-	-	In-house and public database matching	Putatively annotated
MWS201444	Gln-Gly	Amino acids and derivatives	[M+H]+	204.097	203.091	2650-65-9	HMDB0028797	-	-	-	-	In-house and public database matching	Putatively annotated
Lmdp003509	Quercetin-3-O-xyloside (Reynoutrin)*	Flavonoids	[M+H]+	435.092	434.085	--	--	-	-	-	-	In-house database matching	Putatively annotated
Lcsn000634	Jaboticabin	Others	[M-H]-	333.06	334.069	--	--	-	-	-	-	In-house database matching	Putatively annotated
Wcdp007560	1-Vaccenoyl-Glycero-3-Phosphocholine*	Others	[M+H]+	522.35	521.348	--	--	-	-	-	-	In-house database matching	Putatively annotated
Lmbp003668	Kaempferol-3-O-arabinoside	Flavonoids	[M+H]+	419.097	418.09	--	--	-	-	-	-	In-house database matching	Putatively annotated
Lmxp011770	Diisobutyl phthalate*	Phenolic acids	[M+H]+	279.159	278.152	--	--	-	-	-	-	In-house database matching	Putatively annotated
pmb0069	Benzamide	Alkaloids	[M+H]+	122.06	121.053	55-21-0	HMDB0004461	C09815	ko01120//Microbial metabolism in diverse environments	Global and overview maps	Metabolism	In-house and public database matching	Putatively annotated
Wafn011571	alpha-Hydroxylinoleic acid*	Lipids	[M-H]-	295.229	296.235	--	--	-	-	-	-	In-house database matching	Putatively annotated
MWS1771	L-Tyrosine methyl ester	Amino acids and derivatives	[M+H]+	196.097	195.089	1080-06-4	HMDB0029217	-	-	-	-	In-house and public database matching	Putatively annotated
pmp001251	LysoPC 18:2(2n isomer)	Lipids	[M+H]+	520.34	519.332	--	--	-	-	-	-	In-house database matching	Putatively annotated
mws1587	L-Norleucine*	Amino acids and derivatives	[M+H]+	132.102	131.095	--	--	-	-	-	-	In-house database matching	Putatively annotated
Zmwp002855	Oxoassoanine N-oxide	Alkaloids	[M+H]+	298.09	297.1	--	--	-	-	-	-	In-house database matching	Putatively annotated
Lahp002608	3,5-Dihydro-2H-Furo[3,2-C]Quinolin-4-One	Alkaloids	[M+H]+	188.07	187.063	--	--	-	-	-	-	In-house database matching	Putatively annotated
Zbzn008048	Embelin	Quinones	[M-H]-	293.18	294.183	-	HMDB0251767	-	-	-	-	In-house and public database matching	Putatively annotated
Zmmp000606	2-Amino-4-hydroxy-3-methylpentanoic acid	Amino acids and derivatives	[M+H]+	148.1	147.089	-	HMDB0029449	-	-	-	-	In-house and public database matching	Putatively annotated
pme2596	4-Pyridoxic acid	Others	[M+H]+	184.06	183.053	82-82-6	HMDB0000017	C00847	ko01100//Metabolic pathways;ko01120//Microbial metabolism in diverse environments;ko00750//Vitamin B6 metabolism	Global and overview maps;Metabolism of cofactors and vitamins	Metabolism	In-house and public database matching	Putatively annotated
Lmbn005287	7S,8S-DiHODE; (9Z,12Z)-(7S,8S)-Dihydroxyoctadeca-9,12-dienoic acid*	Lipids	[M-H]-	311.223	312.23	--	--	C07354	ko00591//Linoleic acid metabolism	Lipid metabolism	Metabolism	In-house and public database matching	Putatively annotated
MWS1113	Isobutyryl carnitine	Alkaloids	[M+H]+	232.15	231.147	--	--	-	-	-	-	In-house database matching	Putatively annotated
pme0008	L-Citrulline	Amino acids and derivatives	[M+H]+	176.103	175.096	372-75-8	HMDB0000904	C00327	ko01100//Metabolic pathways;ko01110//Biosynthesis of secondary metabolites;ko01230//Biosynthesis of amino acids;ko00220//Arginine biosynthesis	Amino acid metabolism;Global and overview maps	Metabolism	In-house and public database matching	Putatively annotated
Zmyn000108	D-Saccharic acid	Others	[M-H]-	209.03	210.038	87-73-0	HMDB0000663	C00818	ko01100//Metabolic pathways;ko00053//Ascorbate and aldarate metabolism	Carbohydrate metabolism;Global and overview maps	Metabolism	In-house and public database matching	Putatively annotated
Hmfn000531	L-Ascorbic acid (Vitamin C)	Others	[M-H]-	175.02	176.032	--	--	C00072	ko01100//Metabolic pathways;ko01110//Biosynthesis of secondary metabolites;ko01120//Microbial metabolism in diverse environments;ko00053//Ascorbate and aldarate metabolism;ko00480//Glutathione metabolism	Carbohydrate metabolism;Global and overview maps;Metabolism of other amino acids	Metabolism	In-house and public database matching	Putatively annotated
pmp001284	Monopalmitin*	Lipids	[M+H]+	331.28	330.277	--	--	-	-	-	-	In-house database matching	Putatively annotated
Zmyn000453	Isocitric Acid	Organic acids	[M-H]-	191.02	192.027	-	HMDB0304324	C00311	ko01100//Metabolic pathways;ko01110//Biosynthesis of secondary metabolites;ko01120//Microbial metabolism in diverse environments;ko01060//Biosynthesis of plant secondary metabolites;ko01230//Biosynthesis of amino acids;ko01061//Biosynthesis of phenylpropanoids;ko01210//2-Oxocarboxylic acid metabolism;ko01063//Biosynthesis of alkaloids derived from shikimate pathway;ko01070//Biosynthesis of plant …	Carbohydrate metabolism;Chemical structure transformation maps;Global and overview maps	Metabolism	In-house and public database matching	Putatively annotated
Zmpn008194	2,3-Dihydroxyurs-12-en-28-oic acid (Corosolic acid)*	Terpenoids	[M-H]-	471.35	472.355	--	--	-	-	-	-	In-house database matching	Putatively annotated
Zazp002547	cyclo-(Gly-Phe)	Amino acids and derivatives	[M+H]+	205.1	204.09	--	--	-	-	-	-	In-house database matching	Putatively annotated
Smcp001137	naphthisoxazol A	Alkaloids	[M+H]+	188.07	187.063	--	--	-	-	-	-	In-house database matching	Putatively annotated
MWS1709	D-Malic acid*	Organic acids	[M-H]-	133.01	134.022	--	--	C00497	ko01100//Metabolic pathways;ko00650//Butanoate metabolism	Carbohydrate metabolism;Global and overview maps	Metabolism	In-house and public database matching	Putatively annotated
Yaap009385	Myrtucommulone B	Others	[M+H]+	415.21	414.204	--	--	-	-	-	-	In-house database matching	Putatively annotated
pme2598	3,4-Dihydroxybenzeneacetic acid*	Phenolic acids	[M-H]-	167.035	168.042	--	--	C01161	ko01100//Metabolic pathways;ko01120//Microbial metabolism in diverse environments;ko00350//Tyrosine metabolism;ko01220//Degradation of aromatic compounds	Amino acid metabolism;Global and overview maps	Metabolism	In-house and public database matching	Putatively annotated
Waln011524	1-(2,3-dihydroxypropoxy)-3-(((2-(dimethylamino)ethoxy)(hydroxy)phosphoryl)oxy)propan-2-yl palmitate*	Others	[M-H]-	554.35	555.354	--	--	-	-	-	-	In-house database matching	Putatively annotated
pmp001270	LysoPC 16:1*	Lipids	[M+H]+	494.32	493.317	--	--	-	-	-	-	In-house database matching	Putatively annotated
Zmqp007238	Ternifolide C	Terpenoids	[M+H]+	391.21	390.204	--	--	-	-	-	-	In-house database matching	Putatively annotated
Lmhp003217	2'-Hydoxy-5-methoxyGenistein-O-rhamnosyl-glucoside	Flavonoids	[M+H]+	625.18	624.169	--	--	-	-	-	-	In-house database matching	Putatively annotated
Lamp000484	4-Methylazetidine-2-Carboxylic acid*	Alkaloids	[M+H]+	116.07	115.063	--	--	-	-	-	-	In-house database matching	Putatively annotated
mws0216	Trans-4-Hydroxy-L-proline*	Amino acids and derivatives	[M+H]+	132.065	131.058	--	--	C01157	ko01100//Metabolic pathways;ko02010//ABC transporters;ko00330//Arginine and proline metabolism	Amino acid metabolism;Global and overview maps;Membrane transport	Environmental Information Processing;Metabolism	In-house and public database matching	Putatively annotated
Lhmp121004	Symplocosin	Lignans and Coumarins	[M+H]+	521.2	520.194	--	--	-	-	-	-	In-house database matching	Putatively annotated
pmn001586	Deacetylasperulosidic acid	Terpenoids	[M-H]-	389.11	390.116	-	HMDB0250901	-	-	-	-	In-house and public database matching	Putatively annotated
Layp000971	Hydroxymenisdaurin D	Alkaloids	[M+H]+	332.13	331.127	--	--	-	-	-	-	In-house database matching	Putatively annotated
Lmyn003028	Benzyl-β-gentiobioside*	Phenolic acids	[M-H]-	431.16	432.163	--	--	-	-	-	-	In-house database matching	Putatively annotated
Lbhp011214	Oxystemoenonine	Alkaloids	[M+H]+	436.2	435.189	--	--	-	-	-	-	In-house database matching	Putatively annotated
pme1738	3-Carbamyl-1-methylpyridinium;(1-Methylnicotinamide)	Alkaloids	[M+H]+	138.079	137.071	--	--	C02918	ko01100//Metabolic pathways;ko00760//Nicotinate and nicotinamide metabolism	Global and overview maps;Metabolism of cofactors and vitamins	Metabolism	In-house and public database matching	Putatively annotated
Zmdp000376	4-Guanidinobutanal	Others	[M+H]+	130.091	129.09	--	--	C02647	ko01100//Metabolic pathways;ko00330//Arginine and proline metabolism	Amino acid metabolism;Global and overview maps	Metabolism	In-house and public database matching	Putatively annotated
Ylyn012627	salaspermic acid	Terpenoids	[M-H]-	471.34	472.355	--	--	-	-	-	-	In-house database matching	Putatively annotated
pme0026	L-Lysine	Amino acids and derivatives	[M+H]+	147.113	146.106	10098-89-2	HMDB0301757	C00047	ko01100//Metabolic pathways;ko01110//Biosynthesis of secondary metabolites;ko01120//Microbial metabolism in diverse environments;ko01060//Biosynthesis of plant secondary metabolites;ko02010//ABC transporters;ko01230//Biosynthesis of amino acids;ko01210//2-Oxocarboxylic acid metabolism;ko01064//Biosynthesis of alkaloids derived from ornithine, lysine and nicotinic acid;ko00970//Aminoacyl-tRNA bios…	Amino acid metabolism;Biosynthesis of other secondary metabolites;Chemical structure transformation maps;Global and overview maps;Membrane transport;Metabolism of cofactors and vitamins;Translation	Environmental Information Processing;Genetic Information Processing;Metabolism	In-house and public database matching	Putatively annotated
Zmcp006058	Dipsacussaponin A	Terpenoids	[M+H]+	797.47	796.461	--	--	-	-	-	-	In-house database matching	Putatively annotated
Lmbn000198	3-Dehydro-L-Threonic Acid*	Others	[M-H]-	133.01	134.022	--	--	C03064	ko01100//Metabolic pathways;ko00053//Ascorbate and aldarate metabolism	Carbohydrate metabolism;Global and overview maps	Metabolism	In-house and public database matching	Putatively annotated
Lmhp002800	2'-Hydoxy-5-methoxyGenistein-4',7-O-diglucoside	Flavonoids	[M+H]+	641.17	640.164	--	--	-	-	-	-	In-house database matching	Putatively annotated
Lmjp002614	Picroside I	Terpenoids	[M+H]+	493.17	492.163	-	HMDB0250017	-	-	-	-	In-house and public database matching	Putatively annotated
Zawn005712	Pyishiauoside IVa	Terpenoids	[M-H]-	1119.51	1120.51	--	--	-	-	-	-	In-house database matching	Putatively annotated
mws0884	Cyclic 3',5'-Adenylic acid	Nucleotides and derivatives	[M-H]-	328.045	329.053	60-92-4	HMDB0000058	C00575	ko01100//Metabolic pathways;ko00230//Purine metabolism	Global and overview maps;Nucleotide metabolism	Metabolism	In-house and public database matching	Putatively annotated
Waln010743	1-(2,3-dihydroxypropoxy)-3-(((2-(dimethylamino)ethoxy)(hydroxy)phosphoryl)oxy)propan-2-yl (11Z,14Z)-octadeca-11,14-dienoate	Others	[M-H]-	578.35	579.354	--	--	-	-	-	-	In-house database matching	Putatively annotated
Lmbn001467	5-Acetamidopentanoic Acid*	Organic acids	[M-H]-	158.082	159.089	--	--	C03087	ko01100//Metabolic pathways;ko00310//Lysine degradation	Amino acid metabolism;Global and overview maps	Metabolism	In-house and public database matching	Putatively annotated
Wbkn009007	Javanicoside E	Terpenoids	[M-H]-	769.29	770.3	--	--	-	-	-	-	In-house database matching	Putatively annotated
pme2693	N-Acetylputrescine	Alkaloids	[M+H]+	131.118	130.111	18233-70-0	HMDB0002064	C02714	ko01100//Metabolic pathways;ko00330//Arginine and proline metabolism	Amino acid metabolism;Global and overview maps	Metabolism	In-house and public database matching	Putatively annotated
Lmgn013947	2α,3α-Dihydroxyolean-12-en-28-oic acid	Terpenoids	[M-H]-	471.35	472.355	--	--	-	-	-	-	In-house database matching	Putatively annotated
Zbqn010247	Rubiatriol	Terpenoids	[M-H]-	457.37	458.376	--	--	-	-	-	-	In-house database matching	Putatively annotated
pme3163	D-Sedoheptuiose 7-phosphate	Others	[M-H]-	289.033	290.04	--	--	-	-	-	-	In-house database matching	Putatively annotated
Lmhp010190	LysoPC 18:1(2n isomer)*	Lipids	[M+H]+	522.36	521.348	--	--	-	-	-	-	In-house database matching	Putatively annotated
MWS201419	Lys-Gly	Amino acids and derivatives	[M+H]+	204.134	203.127	-	HMDB0304784	-	-	-	-	In-house and public database matching	Putatively annotated
MWS04447	Homoproline	Amino acids and derivatives	[M+H]+	130.09	129.079	-	HMDB0247562	-	-	-	-	In-house and public database matching	Putatively annotated
Sazp000955	Tetraphyllin A	Alkaloids	[M+H]+	272.11	271.106	--	--	-	-	-	-	In-house database matching	Putatively annotated
MWS1777	3-Chloroaniline	Alkaloids	[M+H]+	128.03	127.019	-	HMDB0245839	-	-	-	-	In-house and public database matching	Putatively annotated
pme3033	N,N-Dimethylglycine*	Amino acids and derivatives	[M+H]+	104.07	103.063	--	--	C01026	ko01100//Metabolic pathways;ko00260//Glycine, serine and threonine metabolism	Amino acid metabolism;Global and overview maps	Metabolism	In-house and public database matching	Putatively annotated
Lskp211279	Longitubanine A	Alkaloids	[M+H]+	229.12	228.111	--	--	-	-	-	-	In-house database matching	Putatively annotated
pmb0855	LysoPC 16:0	Lipids	[M+H]+	496.34	495.332	--	--	-	-	-	-	In-house database matching	Putatively annotated
pmb0296	1-Oleoyl-Sn-Glycerol	Lipids	[M+H]+	357.3	356.293	--	--	-	-	-	-	In-house database matching	Putatively annotated
Zmmp000635	(2S)-2-amino-4-methyl-4-pentenoic acid	Amino acids and derivatives	[M+H]+	130.09	129.079	--	--	-	-	-	-	In-house database matching	Putatively annotated
Lmtp004044	Quercetin-3-O-apiosyl(1→2)galactoside*	Flavonoids	[M+H]+	597.14	596.138	--	--	-	-	-	-	In-house database matching	Putatively annotated
Lmjp002596	Quercetin-3-O-sambubioside*	Flavonoids	[M+H]+	597.14	596.138	--	--	C12637	ko00944//Flavone and flavonol biosynthesis	Biosynthesis of other secondary metabolites	Metabolism	In-house and public database matching	Putatively annotated
pme2268	Trigonelline	Alkaloids	[M+H]+	138.06	137.048	535-83-1	HMDB0000875	C01004	ko00760//Nicotinate and nicotinamide metabolism	Metabolism of cofactors and vitamins	Metabolism	In-house and public database matching	Putatively annotated
Zahp003766	Quercetin 3-O-glucoside 7-O-xyloside	Flavonoids	[M+H]+	597.15	596.138	--	--	-	-	-	-	In-house database matching	Putatively annotated
Lmsp004670	Kaempferol-3-O-glucoside-7-O-rhamnoside*	Flavonoids	[M+H]+	595.17	594.159	--	--	-	-	-	-	In-house database matching	Putatively annotated
Lmxp006440	2-Palmitoylglycerol*	Lipids	[M+H]+	331.28	330.277	--	--	-	-	-	-	In-house database matching	Putatively annotated
Wcsn010254	4-[3-(4,8-dimethylnona-3,7-dienyl)-3-methyloxiran-2-yl]butan-2-one*	Others	[M-H]-	277.22	278.225	--	--	-	-	-	-	In-house database matching	Putatively annotated
pme1178	Guanosine	Nucleotides and derivatives	[M+H]+	284.1	283.092	118-00-3	HMDB0000133	C00387	ko01100//Metabolic pathways;ko02010//ABC transporters;ko00230//Purine metabolism	Global and overview maps;Membrane transport;Nucleotide metabolism	Environmental Information Processing;Metabolism	In-house and public database matching	Putatively annotated
Qmdp112405	Viteagnusin A	Terpenoids	[M+H]+	349.27	348.266	--	--	-	-	-	-	In-house database matching	Putatively annotated
Wdzn000513	2,5-bis(hydroxymethyl)-2-methoxyoxolane-3,4-diol*	Others	[M-H]-	193.07	194.079	--	--	-	-	-	-	In-house database matching	Putatively annotated
Zmdp001647	γ-Glutamyl-L-valine	Amino acids and derivatives	[M+H]+	247.13	246.122	--	--	-	-	-	-	In-house database matching	Putatively annotated
MWSHY0061	Kaempferol-3-O-neohesperidoside*	Flavonoids	[M+H]+	595.16	594.159	--	--	-	-	-	-	In-house database matching	Putatively annotated
Zmmp003478	Petunidin-3-O-(6''-O-p-coumaroyl)glucoside-5-O-rhamnoside	Flavonoids	[M]+	771.21	771.213	--	--	-	-	-	-	In-house database matching	Putatively annotated
mws0371	Cis-4,7,10,13,16,19-Docosahexaenoic Acid	Lipids	[M-H]-	327.233	328.24	--	--	C06429	ko01040//Biosynthesis of unsaturated fatty acids	Lipid metabolism	Metabolism	In-house and public database matching	Putatively annotated
Hmln007772	Nordihydrocapsiate	Phenolic acids	[M-H]-	293.18	294.183	-	HMDB0034779	-	-	-	-	In-house and public database matching	Putatively annotated
Lmbn001288	2-Hydroxy-2-methyl-3-oxobutanoic acid*	Organic acids	[M-H]-	131.035	132.042	--	--	C06010	ko01100//Metabolic pathways;ko01110//Biosynthesis of secondary metabolites;ko01230//Biosynthesis of amino acids;ko01210//2-Oxocarboxylic acid metabolism;ko00660//C5-Branched dibasic acid metabolism;ko00290//Valine, leucine and isoleucine biosynthesis;ko00650//Butanoate metabolism;ko00770//Pantothenate and CoA biosynthesis	Amino acid metabolism;Carbohydrate metabolism;Global and overview maps;Metabolism of cofactors and vitamins	Metabolism	In-house and public database matching	Putatively annotated
MWSCX015	Caffeic aldehyde	Phenolic acids	[M+H]+	165.055	164.047	--	--	C10945	ko01110//Biosynthesis of secondary metabolites;ko00940//Phenylpropanoid biosynthesis	Biosynthesis of other secondary metabolites;Global and overview maps	Metabolism	In-house and public database matching	Putatively annotated
Lcsp013328	linoleoyl ethanolamine	Others	[M+H]+	324.29	323.282	--	--	-	-	-	-	In-house database matching	Putatively annotated
Wcjp001060	Asiaticumine A	Alkaloids	[M+H]+	284.1	283.084	--	--	-	-	-	-	In-house database matching	Putatively annotated
MWSHY0050	Kaempferol-3-O-rutinoside(Nicotiflorin)*	Flavonoids	[M+H]+	595.17	594.159	--	--	C21833	ko01110//Biosynthesis of secondary metabolites;ko00944//Flavone and flavonol biosynthesis	Biosynthesis of other secondary metabolites;Global and overview maps	Metabolism	In-house and public database matching	Putatively annotated
MWS5173	Isocytosine	Nucleotides and derivatives	[M+H]+	112.05	111.043	--	--	-	-	-	-	In-house database matching	Putatively annotated
mws0582	S-(Methyl)glutathione	Amino acids and derivatives	[M+H]+	322.107	321.099	--	--	-	-	-	-	In-house database matching	Putatively annotated
pmb0889	Punicic acid (9Z,11E,13Z-octadecatrienoic acid)	Lipids	[M+H]+	279.232	278.225	--	--	-	-	-	-	In-house database matching	Putatively annotated
Lmqp000427	N-Methyl-Trans-4-Hydroxy-L-Proline	Amino acids and derivatives	[M+H]+	146.081	145.074	--	--	-	-	-	-	In-house database matching	Putatively annotated
Sayp010477	phanginin A	Terpenoids	[M+H]+	361.2	360.194	--	--	-	-	-	-	In-house database matching	Putatively annotated
Lmbn005487	12,13-DHOME; (9Z)-12,13-Dihydroxyoctadec-9-enoic acid	Lipids	[M-H]-	313.24	314.246	--	--	C14829	ko00591//Linoleic acid metabolism	Lipid metabolism	Metabolism	In-house and public database matching	Putatively annotated
MWS201415	Pro-Asp	Amino acids and derivatives	[M+H]+	231.098	230.09	-	HMDB0029013	-	-	-	-	In-house and public database matching	Putatively annotated
pmb0883	LysoPE 18:0	Lipids	[M+H]+	482.324	481.317	--	--	-	-	-	-	In-house database matching	Putatively annotated
pme0193	L-Glutamine	Amino acids and derivatives	[M+H]+	147.076	146.069	5959-95-5	HMDB0003423	C00064	ko01100//Metabolic pathways;ko01120//Microbial metabolism in diverse environments;ko01060//Biosynthesis of plant secondary metabolites;ko02010//ABC transporters;ko01230//Biosynthesis of amino acids;ko00230//Purine metabolism;ko00970//Aminoacyl-tRNA biosynthesis;ko00240//Pyrimidine metabolism;ko00630//Glyoxylate and dicarboxylate metabolism;ko00250//Alanine, aspartate and glutamate metabolism;ko00…	Amino acid metabolism;Carbohydrate metabolism;Chemical structure transformation maps;Energy metabolism;Global and overview maps;Membrane transport;Metabolism of cofactors and vitamins;Nucleotide metabolism;Translation	Environmental Information Processing;Genetic Information Processing;Metabolism	In-house and public database matching	Putatively annotated
pmp001230	Senkyunolide M	Others	[M+H]+	279.16	278.152	--	--	-	-	-	-	In-house database matching	Putatively annotated
Hmmp001310	3-Indoleacrylic acid*	Alkaloids	[M+H]+	188.07	187.063	--	--	-	-	-	-	In-house database matching	Putatively annotated
pme2617	L-Methionine Sulfoxide	Amino acids and derivatives	[M+H]+	166.053	165.046	-	HMDB0250776	C02989	ko01100//Metabolic pathways;ko00270//Cysteine and methionine metabolism	Amino acid metabolism;Global and overview maps	Metabolism	In-house and public database matching	Putatively annotated
Ymjm000065	5-Epivibsanin G	Terpenoids	[M+H]+	433.26	432.251	--	--	-	-	-	-	In-house database matching	Putatively annotated
Hmjn008136	2,3-Dihydroxyoleana-11,13(18)-dien-28-oic acid (Camaldulenic acid)	Terpenoids	[M-H]-	469.333	470.34	--	--	-	-	-	-	In-house database matching	Putatively annotated
Lskp211461	Olean-12-ene-3,16-dione (Maniladione)	Terpenoids	[M+H]+	439.36	438.35	--	--	-	-	-	-	In-house database matching	Putatively annotated
Wcsn010349	Moniliferanone D	Others	[M-H]-	359.22	360.23	--	--	-	-	-	-	In-house database matching	Putatively annotated
MWS1787	2-Picoline; 2-Methylpyridine	Alkaloids	[M+H]+	94.0651	93.0578	--	--	-	-	-	-	In-house database matching	Putatively annotated
pmb0496	N-Feruloylagmatine	Alkaloids	[M+H]+	307.18	306.169	--	--	C18325	ko01100//Metabolic pathways;ko00330//Arginine and proline metabolism	Amino acid metabolism;Global and overview maps	Metabolism	In-house and public database matching	Putatively annotated
Wcjp002598	8-hydroxyquinoline	Alkaloids	[M+H]+	146.06	145.053	--	--	-	-	-	-	In-house database matching	Putatively annotated
Zmmp001941	2-Amino-3,4-dihydroxybutanoic acid-3-O-arabinoside	Amino acids and derivatives	[M+H]+	268.1	267.095	--	--	-	-	-	-	In-house database matching	Putatively annotated
mws0275	L-Malic acid*	Organic acids	[M-H]-	133.01	134.022	--	--	C00149	ko01100//Metabolic pathways;ko01110//Biosynthesis of secondary metabolites;ko01120//Microbial metabolism in diverse environments;ko01060//Biosynthesis of plant secondary metabolites;ko01061//Biosynthesis of phenylpropanoids;ko01063//Biosynthesis of alkaloids derived from shikimate pathway;ko01070//Biosynthesis of plant hormones;ko01200//Carbon metabolism;ko01064//Biosynthesis of alkaloids derived…	Carbohydrate metabolism;Chemical structure transformation maps;Energy metabolism;Global and overview maps	Metabolism	In-house and public database matching	Putatively annotated
mws0103	Indole-3-carboxaldehyde	Alkaloids	[M+H]+	146.06	145.053	487-89-8	HMDB0029737	-	-	-	-	In-house and public database matching	Putatively annotated
Wbmp003302	Frambinone	Others	[M+H]+	165.09	164.084	5471-51-2	HMDB0033723	-	-	-	-	In-house and public database matching	Putatively annotated
MW0152393	Leu-Leu-Cys	Amino acids and derivatives	[M+Na]+	370.17	347.188	--	--	-	-	-	-	In-house database matching	Putatively annotated
pme0230	Adenosine*	Nucleotides and derivatives	[M+H]+	268.104	267.097	--	--	C00212	ko01100//Metabolic pathways;ko02010//ABC transporters;ko00230//Purine metabolism	Global and overview maps;Membrane transport;Nucleotide metabolism	Environmental Information Processing;Metabolism	In-house and public database matching	Putatively annotated
Lmzn006169	3,19-Dihydroxyurs-12-en-28-oic acid (Pomolic acid)*	Terpenoids	[M-H]-	471.35	472.355	--	--	-	-	-	-	In-house database matching	Putatively annotated
pmp001281	LysoPC 18:1*	Lipids	[M+H]+	522.36	521.348	--	--	-	-	-	-	In-house database matching	Putatively annotated
Lmhp011388	2-α-Linolenoyl-glycerol*	Lipids	[M+H]+	353.269	352.261	--	--	-	-	-	-	In-house database matching	Putatively annotated
MW0109611	Ser-Gln	Amino acids and derivatives	[M+Na]+	256.08	233.101	94421-66-6	HMDB0029037	-	-	-	-	In-house and public database matching	Putatively annotated
pmb1754	O-Phosphocholine	Alkaloids	[M]+	184.073	184.073	3616-04-04	HMDB0001565	C00588	ko01100//Metabolic pathways;ko00564//Glycerophospholipid metabolism	Global and overview maps;Lipid metabolism	Metabolism	In-house and public database matching	Putatively annotated
Lmsn011830	2,19-Dihydroxy-3-oxours-12-en-28-oic acid	Terpenoids	[M-H]-	485.327	486.334	--	--	-	-	-	-	In-house database matching	Putatively annotated
pmc0066	2'-Deoxyinosine-5'-monophosphate	Nucleotides and derivatives	[M+H]+	333.06	332.052	--	--	C06196	ko00230//Purine metabolism	Nucleotide metabolism	Metabolism	In-house and public database matching	Putatively annotated
Wbmp002283	Α-hydroxyquinoline	Alkaloids	[M+H]+	146.06	145.053	--	--	-	-	-	-	In-house database matching	Putatively annotated
Zmyn000155	N-α-Acetyl-L-ornithine	Amino acids and derivatives	[M-H]-	173.11	174.1	--	--	C00437	ko01100//Metabolic pathways;ko01110//Biosynthesis of secondary metabolites;ko01230//Biosynthesis of amino acids;ko01210//2-Oxocarboxylic acid metabolism;ko00220//Arginine biosynthesis	Amino acid metabolism;Global and overview maps	Metabolism	In-house and public database matching	Putatively annotated
mws0227	L-Leucine*	Amino acids and derivatives	[M+H]+	132.1	131.095	--	--	C00123	ko01100//Metabolic pathways;ko01110//Biosynthesis of secondary metabolites;ko01060//Biosynthesis of plant secondary metabolites;ko02010//ABC transporters;ko01230//Biosynthesis of amino acids;ko01210//2-Oxocarboxylic acid metabolism;ko00970//Aminoacyl-tRNA biosynthesis;ko01065//Biosynthesis of alkaloids derived from histidine and purine;ko00290//Valine, leucine and isoleucine biosynthesis;ko00966/…	Amino acid metabolism;Biosynthesis of other secondary metabolites;Chemical structure transformation maps;Global and overview maps;Membrane transport;Translation	Environmental Information Processing;Genetic Information Processing;Metabolism	In-house and public database matching	Putatively annotated
pmb1650	Octadeca-11E,13E,15Z-trienoic acid	Lipids	[M+H]+	279.232	278.225	--	--	-	-	-	-	In-house database matching	Putatively annotated
pma1751	N-(beta-D-Glucosyl)nicotinate*	Others	[M+H]+	286.092	285.085	--	--	-	-	-	-	In-house database matching	Putatively annotated
zjbp111026	tetrahydrochromone M	Others	[M+H]+	343.15	342.147	--	--	-	-	-	-	In-house database matching	Putatively annotated
MWS201403	Lys-Ala	Amino acids and derivatives	[M+H]+	218.15	217.143	17043-71-9	HMDB0028944	-	-	-	-	In-house and public database matching	Putatively annotated
Lmbn014696	Pimaric acid*	Terpenoids	[M-H]-	301.217	302.225	--	--	-	-	-	-	In-house database matching	Putatively annotated
Zmbp002538	1-Methoxy-indole-3-acetamide*	Alkaloids	[M+H]+	205.1	204.09	--	--	-	-	-	-	In-house database matching	Putatively annotated
Lskp211278	Oxypinnatanine A	Alkaloids	[M+H]+	245.11	244.106	--	--	-	-	-	-	In-house database matching	Putatively annotated
Zmjp011592	Kanerodione	Terpenoids	[M+H]+	455.35	454.345	--	--	-	-	-	-	In-house database matching	Putatively annotated
pme0006	L-Proline*	Amino acids and derivatives	[M+H]+	116.071	115.063	--	--	C00148	ko01100//Metabolic pathways;ko01110//Biosynthesis of secondary metabolites;ko02010//ABC transporters;ko01230//Biosynthesis of amino acids;ko00330//Arginine and proline metabolism;ko00970//Aminoacyl-tRNA biosynthesis;ko00332//Carbapenem biosynthesis	Amino acid metabolism;Biosynthesis of other secondary metabolites;Global and overview maps;Membrane transport;Translation	Environmental Information Processing;Genetic Information Processing;Metabolism	In-house and public database matching	Putatively annotated
Wcsn011332	Ethyl hexadeca-10,13-dienoate	Others	[M-H]-	279.23	280.24	--	--	-	-	-	-	In-house database matching	Putatively annotated
Hmcp002399	Limocitrin-3-O-glucoside	Flavonoids	[M+H]+	509.129	508.122	--	--	-	-	-	-	In-house database matching	Putatively annotated
Yalp011779	Thapsakon A	Alkaloids	[M+H]+	629.25	628.242	--	--	-	-	-	-	In-house database matching	Putatively annotated
mws4516	Pyroglutamic acid	Amino acids and derivatives	[M+H]+	130.05	129.043	98-79-3	HMDB0000267	C01879	ko01100//Metabolic pathways;ko00480//Glutathione metabolism	Global and overview maps;Metabolism of other amino acids	Metabolism	In-house and public database matching	Putatively annotated
mws2623	11-Octadecanoic acid(Vaccenic acid)*	Lipids	[M-H]-	281.25	282.256	--	--	-	-	-	-	In-house database matching	Putatively annotated
mws0366	γ-Linolenic Acid*	Lipids	[M-H]-	277.217	278.225	--	--	C06426	ko01100//Metabolic pathways;ko01040//Biosynthesis of unsaturated fatty acids;ko00591//Linoleic acid metabolism	Global and overview maps;Lipid metabolism	Metabolism	In-house and public database matching	Putatively annotated
MW0155306	Phe-Phe-Thr	Amino acids and derivatives	[M+H]+	414.2	413.195	--	--	-	-	-	-	In-house database matching	Putatively annotated
pme2679	L-Allo-isoleucine	Amino acids and derivatives	[M+H]+	132.102	131.095	1509-34-8	HMDB0000557	-	-	-	-	In-house and public database matching	Putatively annotated
pme2244	3-Indolepropionic acid	Alkaloids	[M+H]+	190.09	189.079	830-96-6	HMDB0002302	-	-	-	-	In-house and public database matching	Putatively annotated
Lhfp112926	Myricatomentogenin	Others	[M+H]+	343.15	342.147	--	--	-	-	-	-	In-house database matching	Putatively annotated
MWS201465	Glu-Phe	Amino acids and derivatives	[M+H]+	295.129	294.122	20556-22-3	HMDB0029156	-	-	-	-	In-house and public database matching	Putatively annotated
Yalp011808	Thapsakon B	Alkaloids	[M+H]+	629.25	628.242	--	--	-	-	-	-	In-house database matching	Putatively annotated
MWS1983	Maltitol	Others	[M-H]-	343.125	344.132	585-88-6	HMDB0002928	-	-	-	-	In-house and public database matching	Putatively annotated
MWS00330g	1-Amino-1-cyclobutane-carboxylic-acid*	Amino acids and derivatives	[M+H]+	116.071	115.063	--	--	-	-	-	-	In-house database matching	Putatively annotated
Lmtp003948	3',5',5,7-Tetrahydroxy-4'-methoxyflavanone-3'-O-glucoside	Flavonoids	[M+H]+	481.13	480.127	--	--	-	-	-	-	In-house database matching	Putatively annotated
Lmfp001509	1-O-Galloyl-rhamnose	Phenolic acids	[M+H]+	317.087	316.079	--	--	-	-	-	-	In-house database matching	Putatively annotated
Lmbn005923	Crepenynic acid	Lipids	[M-H]-	277.217	278.225	--	--	C07289	ko01060//Biosynthesis of plant secondary metabolites;ko00591//Linoleic acid metabolism	Chemical structure transformation maps;Lipid metabolism	Metabolism	In-house and public database matching	Putatively annotated
pme1383	Pyridoxine	Others	[M+H]+	170.081	169.074	58-56-0	HMDB0301760	C00314	ko01100//Metabolic pathways;ko01120//Microbial metabolism in diverse environments;ko00750//Vitamin B6 metabolism	Global and overview maps;Metabolism of cofactors and vitamins	Metabolism	In-house and public database matching	Putatively annotated
Zmcp008012	Cauloside A	Terpenoids	[M+H]+	605.4	604.398	--	--	-	-	-	-	In-house database matching	Putatively annotated
Lmhp002031	L-Leucyl-L-Leucine	Amino acids and derivatives	[M+H]+	245.186	244.179	-	HMDB0254039	-	-	-	-	In-house and public database matching	Putatively annotated
MW0158433	Tyr-Gln-Gln	Amino acids and derivatives	[M+H]+	438.2	437.191	--	--	-	-	-	-	In-house database matching	Putatively annotated
MWSmce056	DL-Tryptophan*	Amino acids and derivatives	[M+H]+	205.09	204.09	--	--	-	-	-	-	In-house database matching	Putatively annotated
mws4002	Dopamine	Alkaloids	[M+H]+	154.086	153.079	62-31-7	HMDB0000073	C03758	ko01100//Metabolic pathways;ko01110//Biosynthesis of secondary metabolites;ko01060//Biosynthesis of plant secondary metabolites;ko01063//Biosynthesis of alkaloids derived from shikimate pathway;ko00350//Tyrosine metabolism;ko00950//Isoquinoline alkaloid biosynthesis;ko00965//Betalain biosynthesis	Amino acid metabolism;Biosynthesis of other secondary metabolites;Chemical structure transformation maps;Global and overview maps	Metabolism	In-house and public database matching	Putatively annotated
Waln011009	2-(2,3-dihydroxypropoxy)-3-(((2-(dimethylamino)ethoxy)(hydroxy)phosphoryl)oxy)propyl (11Z,14Z)-octadeca-11,14-dienoate	Others	[M-H]-	578.34	579.354	--	--	-	-	-	-	In-house database matching	Putatively annotated
MWSmce331	Azetidine-2-carboxylic acid*	Alkaloids	[M+H]+	102.054	101.048	--	--	-	-	-	-	In-house database matching	Putatively annotated
mws1389	3-Hydroxyolean-12-en-28-oic acid (Oleanolic acid)*	Terpenoids	[M-H]-	455.353	456.36	--	--	-	-	-	-	In-house database matching	Putatively annotated
mws0193	L-Homocitrulline	Amino acids and derivatives	[M+H]+	190.119	189.111	1190-49-4	HMDB0000679	-	-	-	-	In-house and public database matching	Putatively annotated
mws0049	Gallocatechin	Flavonoids	[M+H]+	307.08	306.074	970-73-0	HMDB0038365	C12127	ko01110//Biosynthesis of secondary metabolites;ko00941//Flavonoid biosynthesis	Biosynthesis of other secondary metabolites;Global and overview maps	Metabolism	In-house and public database matching	Putatively annotated
MWSmce643	Phorbol	Terpenoids	[M-H]-	363.182	364.189	-	HMDB0246701	-	-	-	-	In-house and public database matching	Putatively annotated
Lhdp120305	Guettardionoside	Terpenoids	[M+H]+	505.26	504.257	--	--	-	-	-	-	In-house database matching	Putatively annotated
pmb3068	1-O-p-Coumaroylquinic acid	Phenolic acids	[M-H]-	337.09	338.1	--	--	-	-	-	-	In-house database matching	Putatively annotated
MWS00204g	N-Ethylglycine*	Amino acids and derivatives	[M+H]+	104.071	103.063	--	--	-	-	-	-	In-house database matching	Putatively annotated
pmf0139	D-Galactose*	Others	[M-H]-	179.056	180.063	--	--	C00124	ko01100//Metabolic pathways;ko00052//Galactose metabolism	Carbohydrate metabolism;Global and overview maps	Metabolism	In-house and public database matching	Putatively annotated
Lhhp102402	6-O-Acetyl-3-O-(4-O-malonyl)-xylosylcycloastragenol	Terpenoids	[M+H]+	751.42	750.419	--	--	-	-	-	-	In-house database matching	Putatively annotated
zjgp122004	Okanin-3'-O-β-D-glucoside	Flavonoids	[M+H]+	451.12	450.116	--	--	-	-	-	-	In-house database matching	Putatively annotated
mws0425	Citraconic acid	Organic acids	[M-H]-	129.019	130.027	498-24-8	HMDB0000749	C02226	ko01100//Metabolic pathways;ko01210//2-Oxocarboxylic acid metabolism;ko00660//C5-Branched dibasic acid metabolism;ko00290//Valine, leucine and isoleucine biosynthesis	Amino acid metabolism;Carbohydrate metabolism;Global and overview maps	Metabolism	In-house and public database matching	Putatively annotated
Lmqn008288	3-Hydroxyoctadecanoic Acid	Lipids	[M-H]-	299.26	300.266	--	--	-	-	-	-	In-house database matching	Putatively annotated
Lmsn002288	1-O-Caffeoyl-(6-O-glucosyl)-β-D-glucose	Phenolic acids	[M-H]-	503.141	504.148	--	--	-	-	-	-	In-house database matching	Putatively annotated
Zmsp000490	1-aminocycloheptane-2,3,5-triol	Alkaloids	[M+H]+	162.11	161.105	--	--	-	-	-	-	In-house database matching	Putatively annotated
Wbmp010456	Macrophypene B	Terpenoids	[M+H]+	277.22	276.209	--	--	-	-	-	-	In-house database matching	Putatively annotated
MW0110201	Tyr-Gly-Gly	Amino acids and derivatives	[M+Na]+	318.1	295.117	--	--	-	-	-	-	In-house database matching	Putatively annotated
Zbfn013528	(R)-Beta-Hydroxypalmitic Acid*	Lipids	[M-H]-	271.23	272.235	--	--	-	-	-	-	In-house database matching	Putatively annotated
MWSmce461	L-Azetidine-2-carboxylic acid*	Alkaloids	[M+H]+	102.055	101.048	--	--	-	-	-	-	In-house database matching	Putatively annotated
Hmln000297	Inositol*	Others	[M-H]-	179.05	180.063	--	--	C00137	ko01100//Metabolic pathways;ko01110//Biosynthesis of secondary metabolites;ko01120//Microbial metabolism in diverse environments;ko02010//ABC transporters;ko00052//Galactose metabolism;ko00053//Ascorbate and aldarate metabolism;ko00562//Inositol phosphate metabolism;ko04070//Phosphatidylinositol signaling system	Carbohydrate metabolism;Global and overview maps;Membrane transport;Signal transduction	Environmental Information Processing;Metabolism	In-house and public database matching	Putatively annotated
pmd0132	LysoPC 16:0(2n isomer)	Lipids	[M+H]+	496.34	495.332	--	--	-	-	-	-	In-house database matching	Putatively annotated
pmf0138	D-Mannose*	Others	[M-H]-	179.056	180.063	--	--	C00159	ko01100//Metabolic pathways;ko02010//ABC transporters;ko00520//Amino sugar and nucleotide sugar metabolism;ko00052//Galactose metabolism;ko00051//Fructose and mannose metabolism	Carbohydrate metabolism;Global and overview maps;Membrane transport	Environmental Information Processing;Metabolism	In-house and public database matching	Putatively annotated
pmp001106	Vitexin-2''-O-glucoside	Flavonoids	[M+H]+	595.166	594.159	--	--	C04024	ko00944//Flavone and flavonol biosynthesis	Biosynthesis of other secondary metabolites	Metabolism	In-house and public database matching	Putatively annotated
pmb0751	Trans-5-O-(p-Coumaroyl)shikimate	Phenolic acids	[M+H]+	321.097	320.09	--	--	C02947	ko01100//Metabolic pathways;ko01110//Biosynthesis of secondary metabolites;ko00941//Flavonoid biosynthesis;ko00940//Phenylpropanoid biosynthesis;ko00945//Stilbenoid, diarylheptanoid and gingerol biosynthesis	Biosynthesis of other secondary metabolites;Global and overview maps	Metabolism	In-house and public database matching	Putatively annotated
Lmyn000160	Mucic acid Dimethyl Ester	Organic acids	[M-H]-	237.06	238.069	--	--	-	-	-	-	In-house database matching	Putatively annotated
Ymjm000073	Neovibsanin D	Terpenoids	[M-H]-	461.25	462.262	--	--	-	-	-	-	In-house database matching	Putatively annotated
Lmsn002937	1-O-Caffeoyl-6-O-galloyl-β-D-glucose	Phenolic acids	[M-H]-	493.099	494.106	--	--	-	-	-	-	In-house database matching	Putatively annotated
Lskp211219	methoxyhydroquinone-4-O-β-D-apiosyl-(1→6)-β-D-glucopyranoside	Lignans and Coumarins	[M+H]+	435.15	434.142	--	--	-	-	-	-	In-house database matching	Putatively annotated
Lmgn003849	2-n-Propyl-4-pentenoic acid	Organic acids	[M-H]-	141.092	142.099	--	--	-	-	-	-	In-house database matching	Putatively annotated
Lbhp011310	parvistemoline	Alkaloids	[M+H]+	308.19	307.178	--	--	-	-	-	-	In-house database matching	Putatively annotated
Zbzn013916	Cordianal A	Terpenoids	[M-H]-	511.34	512.35	--	--	-	-	-	-	In-house database matching	Putatively annotated
NK10251888	NG,NG-Dimethyl-L-arginine*	Amino acids and derivatives	[M+H]+	203.15	202.143	--	--	-	-	-	-	In-house database matching	Putatively annotated
mws1375	Nicotianamine*	Alkaloids	[M+H]+	304.15	303.143	--	--	C05324	ko01100//Metabolic pathways;ko01110//Biosynthesis of secondary metabolites;ko00270//Cysteine and methionine metabolism	Amino acid metabolism;Global and overview maps	Metabolism	In-house and public database matching	Putatively annotated
MW0151430	Ile-Gly-Asp*	Amino acids and derivatives	[M+H]+	304.15	303.143	--	--	-	-	-	-	In-house database matching	Putatively annotated
MW0107087	Gly-Phe-Ser	Amino acids and derivatives	[M+H]+	310.15	309.132	--	--	-	-	-	-	In-house database matching	Putatively annotated
MWS00327g	L-Isoserine	Amino acids and derivatives	[M+H]+	106.05	105.043	--	--	-	-	-	-	In-house database matching	Putatively annotated
pmn001315	Regaloside	Phenolic acids	[M-H]-	457.14	458.142	--	--	-	-	-	-	In-house database matching	Putatively annotated
Wasn002508	Glucosyl 7-methyl-3-methyleneoctane-1,2,6,7-tetraol	Others	[M-H]-	365.18	366.189	--	--	-	-	-	-	In-house database matching	Putatively annotated
pmp001287	N-Benzylmethylene isomethylamine	Alkaloids	[M+H]+	120.08	119.073	--	--	-	-	-	-	In-house database matching	Putatively annotated
WaYn010298	9-Hydroxyoctadeca-6,10,12,15-Tetraenoic Acid	Lipids	[M-H]-	291.199	292.204	--	--	-	-	-	-	In-house database matching	Putatively annotated
mws2104	D-Pinitol*	Others	[M-H]-	193.07	194.079	--	--	-	-	-	-	In-house database matching	Putatively annotated
Lmmn001294	Koaburaside	Phenolic acids	[M-H]-	331.1	332.111	--	--	-	-	-	-	In-house database matching	Putatively annotated
pme3337	Succinyladenosine	Nucleotides and derivatives	[M+H]+	384.115	383.108	4542-23-8	HMDB0000912	-	-	-	-	In-house and public database matching	Putatively annotated
pme2292	Putrescine	Alkaloids	[M+H]+	89.1073	88.1	110-60-1	HMDB0001414	C00134	ko01100//Metabolic pathways;ko01110//Biosynthesis of secondary metabolites;ko01060//Biosynthesis of plant secondary metabolites;ko02010//ABC transporters;ko00330//Arginine and proline metabolism;ko01064//Biosynthesis of alkaloids derived from ornithine, lysine and nicotinic acid;ko00480//Glutathione metabolism;ko00960//Tropane, piperidine and pyridine alkaloid biosynthesis	Amino acid metabolism;Biosynthesis of other secondary metabolites;Chemical structure transformation maps;Global and overview maps;Membrane transport;Metabolism of other amino acids	Environmental Information Processing;Metabolism	In-house and public database matching	Putatively annotated
mws0282	L-Tryptophan	Amino acids and derivatives	[M-H]-	203.08	204.09	73-22-3	HMDB0000929	C00078	ko01100//Metabolic pathways;ko01110//Biosynthesis of secondary metabolites;ko01060//Biosynthesis of plant secondary metabolites;ko01230//Biosynthesis of amino acids;ko01061//Biosynthesis of phenylpropanoids;ko01210//2-Oxocarboxylic acid metabolism;ko01063//Biosynthesis of alkaloids derived from shikimate pathway;ko01070//Biosynthesis of plant hormones;ko00970//Aminoacyl-tRNA biosynthesis;ko00260/…	Amino acid metabolism;Biosynthesis of other secondary metabolites;Chemical structure transformation maps;Global and overview maps;Translation	Genetic Information Processing;Metabolism	In-house and public database matching	Putatively annotated
pmp000198	Soyasaponin βc	Terpenoids	[M+H]+	913.52	912.508	--	--	-	-	-	-	In-house database matching	Putatively annotated
pmb1096	Indole	Alkaloids	[M+H]+	118.07	117.058	109-97-7	HMDB0035924	C00463	ko01100//Metabolic pathways;ko01110//Biosynthesis of secondary metabolites;ko00380//Tryptophan metabolism;ko00400//Phenylalanine, tyrosine and tryptophan biosynthesis;ko00402//Benzoxazinoid biosynthesis	Amino acid metabolism;Biosynthesis of other secondary metabolites;Global and overview maps	Metabolism	In-house and public database matching	Putatively annotated
Lmfp009701	Glycerol 9(E),11(Z),13(E)-octadecatrienoyl ester*	Lipids	[M+H]+	353.27	352.261	--	--	-	-	-	-	In-house database matching	Putatively annotated
pme2758	4-Hydroxy-L-glutamic acid	Amino acids and derivatives	[M-H]-	162.041	163.048	2485-33-8	HMDB0002273	-	-	-	-	In-house and public database matching	Putatively annotated
MWSmce116	5'-Deoxyadenosine	Nucleotides and derivatives	[M+H]+	252.104	251.102	4754-39-6	HMDB0001983	-	-	-	-	In-house and public database matching	Putatively annotated
Layp002880	5,7-Dihydroxychromone glucoside	Others	[M+H]+	341.09	340.079	--	--	-	-	-	-	In-house database matching	Putatively annotated
zjgp122013	(Z)-6-O-β-D-glucopranosyl-6,7,3',4'-tetrahydroxyaurone	Flavonoids	[M+H]+	449.11	448.101	--	--	-	-	-	-	In-house database matching	Putatively annotated
Lmhp009129	LysoPC 15:0(2n isomer)*	Lipids	[M+H]+	482.32	481.317	--	--	-	-	-	-	In-house database matching	Putatively annotated
MWStz040	Pterolactam	Alkaloids	[M+H]+	116.07	115.063	38072-88-7	HMDB0034208	-	-	-	-	In-house and public database matching	Putatively annotated
Zbxp002309	5-Demethylsimmondsin	Others	[M+H]+	362.14	361.137	--	--	-	-	-	-	In-house database matching	Putatively annotated
Lmbn001364	4-Hydroxy-2-Oxopentanoic Acid*	Organic acids	[M-H]-	131.035	132.042	--	--	C03589	ko01100//Metabolic pathways;ko01120//Microbial metabolism in diverse environments;ko01220//Degradation of aromatic compounds;ko00360//Phenylalanine metabolism;ko00621//Dioxin degradation	Amino acid metabolism;Global and overview maps;Xenobiotics biodegradation and metabolism	Metabolism	In-house and public database matching	Putatively annotated
Hmln002100	Nortrachelogenin-4-O-glucoside	Lignans and Coumarins	[M-H]-	535.18	536.189	--	--	-	-	-	-	In-house database matching	Putatively annotated
MWSslk254	Kaempferol-3-O-glucorhamnoside*	Flavonoids	[M+H]+	595.17	594.159	--	--	-	-	-	-	In-house database matching	Putatively annotated
Zjrn080658	20(R)-6'-O-Acetyl-ginsenoside Rg2	Terpenoids	[M-H]-	825.5	826.508	--	--	-	-	-	-	In-house database matching	Putatively annotated
Cmmp004666	Saponin G	Terpenoids	[M+H]+	781.47	780.466	79190-13-9	HMDB0040469	-	-	-	-	In-house and public database matching	Putatively annotated
Lmdn001560	6-DeoxyCatalpol	Terpenoids	[M-H]-	345.119	346.126	--	--	-	-	-	-	In-house database matching	Putatively annotated
MWSslk154	Triethyl citrate	Organic acids	[M+H]+	277.129	276.121	77-93-0	HMDB0034263	-	-	-	-	In-house and public database matching	Putatively annotated
mws4052	1-Aminocyclopropane-1-carboxylic acid*	Organic acids	[M+H]+	102.055	101.048	--	--	C01234	ko01100//Metabolic pathways;ko01110//Biosynthesis of secondary metabolites;ko01060//Biosynthesis of plant secondary metabolites;ko01070//Biosynthesis of plant hormones;ko00270//Cysteine and methionine metabolism	Amino acid metabolism;Chemical structure transformation maps;Global and overview maps	Metabolism	In-house and public database matching	Putatively annotated
Hmsp000364	L-Cyclopentylglycine	Amino acids and derivatives	[M+H]+	144.098	143.095	--	--	-	-	-	-	In-house database matching	Putatively annotated
Lahp003408	2-(3,4-dihydroxyphenyl)-4h-chromene-3,5,7-triol-glucoside	Flavonoids	[M+H]+	451.12	450.116	--	--	-	-	-	-	In-house database matching	Putatively annotated
Lmhp010162	LysoPE 17:0	Lipids	[M+H]+	468.308	467.301	--	--	-	-	-	-	In-house database matching	Putatively annotated
HJN110	3-Hydroxylup-20(29)-en-28-oic acid (Betulinic acid)*	Terpenoids	[M-H]-	455.36	456.36	--	--	-	-	-	-	In-house database matching	Putatively annotated
Lmcp006876	8-(Benzyloxy)-1-Naphthol	Others	[M+H]+	251.107	250.099	--	--	-	-	-	-	In-house database matching	Putatively annotated
Zmhn001358	4-O-Glucosyl-4-hydroxybenzoic acid	Phenolic acids	[M-H]-	299.08	300.084	--	--	-	-	-	-	In-house database matching	Putatively annotated
pmb3142	Salicylic acid-2-O-glucoside	Phenolic acids	[M-H]-	299.077	300.084	--	--	-	-	-	-	In-house database matching	Putatively annotated
Zmgp004060	paratensein-7-O-glucoside	Flavonoids	[M+H]+	463.12	462.116	--	--	-	-	-	-	In-house database matching	Putatively annotated
Hmqn000843	Tachioside*	Phenolic acids	[M-H]-	301.09	302.1	--	--	-	-	-	-	In-house database matching	Putatively annotated
Lmtn000940	1-O-(3,4-Dihydroxy-5-methoxy-benzoyl)-glucoside	Phenolic acids	[M-H]-	345.08	346.09	--	--	-	-	-	-	In-house database matching	Putatively annotated
Zjmp102719	3-O-Glucosyl(1→2)arabinosyl-23-hydroxyolean-12-en-28-oic acid (Cauloside C; Akeboside Std)	Terpenoids	[M+H]+	767.46	766.45	--	--	-	-	-	-	In-house database matching	Putatively annotated
mws1200	p-Coumaric acid methyl ester	Phenolic acids	[M-H]-	177.056	178.063	-	HMDB0302074	-	-	-	-	In-house and public database matching	Putatively annotated
Latp009986	6β-Hydroxy-8α-methoxyeremophila-1(10),7(11)-dien-12,8β-olide	Terpenoids	[M+H]+	279.16	278.151	--	--	-	-	-	-	In-house database matching	Putatively annotated
MW0110190	Tyr-Asp-Arg	Amino acids and derivatives	[M+H]+	453.2	452.202	--	--	-	-	-	-	In-house database matching	Putatively annotated
Smgp004575	Quercetin-5-O-β-D-glucoside*	Flavonoids	[M+H]+	465.1	464.096	--	--	-	-	-	-	In-house database matching	Putatively annotated
MWSmce584	L-Tyramine	Alkaloids	[M+H]+	138.091	137.084	--	--	C00483	ko01100//Metabolic pathways;ko01110//Biosynthesis of secondary metabolites;ko01060//Biosynthesis of plant secondary metabolites;ko01063//Biosynthesis of alkaloids derived from shikimate pathway;ko00350//Tyrosine metabolism;ko00950//Isoquinoline alkaloid biosynthesis	Amino acid metabolism;Biosynthesis of other secondary metabolites;Chemical structure transformation maps;Global and overview maps	Metabolism	In-house and public database matching	Putatively annotated
pmf0470	cis-4-Hydroxy-D-proline*	Amino acids and derivatives	[M+H]+	132.065	131.058	--	--	C03440	ko01100//Metabolic pathways	Global and overview maps	Metabolism	In-house and public database matching	Putatively annotated
pmb3066	5-O-p-Coumaroylshikimic acid O-glucoside	Phenolic acids	[M-H]-	481.14	482.142	--	--	-	-	-	-	In-house database matching	Putatively annotated
Zmyp000878	Crotonoside; 2-Hydroxyadenosine	Nucleotides and derivatives	[M+H]+	284.1	283.092	--	--	-	-	-	-	In-house database matching	Putatively annotated
Cmrn002205	Bartsioside	Terpenoids	[M-H]-	329.12	330.132	--	--	-	-	-	-	In-house database matching	Putatively annotated
mws0567	4-Guanidinobutyric acid	Organic acids	[M+H]+	146.09	145.085	463-00-3	HMDB0003464	C01035	ko01100//Metabolic pathways;ko00330//Arginine and proline metabolism	Amino acid metabolism;Global and overview maps	Metabolism	In-house and public database matching	Putatively annotated
Zmyn004732	2R-hydroxy-9Z,12Z,15Z-octadecatrienoic acid	Lipids	[M-H]-	293.213	294.219	--	--	C16342	ko00592//alpha-Linolenic acid metabolism	Lipid metabolism	Metabolism	In-house and public database matching	Putatively annotated
HJAP061	Quercetin-3-O-(2''-O-arabinosyl)rutinoside	Flavonoids	[M+H]+	743.2	742.196	--	--	-	-	-	-	In-house database matching	Putatively annotated
pme0274	6-Aminocaproic acid	Organic acids	[M+H]+	132.102	131.095	60-32-2	HMDB0001901	C02378	ko01100//Metabolic pathways;ko01120//Microbial metabolism in diverse environments	Global and overview maps	Metabolism	In-house and public database matching	Putatively annotated
Lmhp008337	LysoPE 14:0(2n isomer)*	Lipids	[M+H]+	426.262	425.254	--	--	-	-	-	-	In-house database matching	Putatively annotated
mws1383	Lumichrome	Alkaloids	[M+H]+	243.088	242.08	-	HMDB0254199	C01727	ko00740//Riboflavin metabolism	Metabolism of cofactors and vitamins	Metabolism	In-house and public database matching	Putatively annotated
Lajp002779	Gallocatechin-(4α-&gt;8)-Catechin-(4α-&gt;8)-Catechin	Flavonoids	[M+H]+	883.21	882.201	--	--	-	-	-	-	In-house database matching	Putatively annotated
MW0113023	3-Galactosyllactose	Others	[M-H]-	503.16	504.169	273932-91-5	HMDB0006599	-	-	-	-	In-house and public database matching	Putatively annotated
Hmfp003206	Tomatidine-3-O-glucosyl-(1→2)-[rhamnosyl-(1→3)]glucosyl-(1→4)glucoside	Alkaloids	[M+H]+	1048.56	1047.56	--	--	-	-	-	-	In-house database matching	Putatively annotated
MA10039492	Dehydroascorbic acid	Others	[M-H]-	173.01	174.016	490-83-5	HMDB0001264	C05422	ko01100//Metabolic pathways;ko00053//Ascorbate and aldarate metabolism;ko00480//Glutathione metabolism	Carbohydrate metabolism;Global and overview maps;Metabolism of other amino acids	Metabolism	In-house and public database matching	Putatively annotated
Lmbn001609	2-Acetyl-2-Hydroxybutanoic Acid	Organic acids	[M-H]-	145.051	146.058	--	--	C06006	ko01100//Metabolic pathways;ko01110//Biosynthesis of secondary metabolites;ko01230//Biosynthesis of amino acids;ko01210//2-Oxocarboxylic acid metabolism;ko00290//Valine, leucine and isoleucine biosynthesis	Amino acid metabolism;Global and overview maps	Metabolism	In-house and public database matching	Putatively annotated
pmp001273	LysoPC 18:2	Lipids	[M+H]+	520.34	519.332	--	--	-	-	-	-	In-house database matching	Putatively annotated
HJN088	Licoagroside B	Others	[M-H]-	431.12	432.127	-	HMDB0036523	-	-	-	-	In-house and public database matching	Putatively annotated
pme2122	Histamine	Alkaloids	[M+H]+	112.087	111.08	51-45-6	HMDB0000870	C00388	ko01100//Metabolic pathways;ko01110//Biosynthesis of secondary metabolites;ko01065//Biosynthesis of alkaloids derived from histidine and purine;ko00340//Histidine metabolism;ko07227//Histamine H2/H3 receptor agonists/antagonists	Amino acid metabolism;Chemical structure transformation maps;Global and overview maps;Target-based classification: G protein-coupled receptors	Drug Development;Metabolism	In-house and public database matching	Putatively annotated
ML10180524	Cytarabine	Nucleotides and derivatives	[M+H]+	244.095	243.085	-	HMDB0248553	-	-	-	-	In-house and public database matching	Putatively annotated
pmb0856	LysoPE 18:1(2n isomer)*	Lipids	[M+H]+	480.308	479.301	--	--	-	-	-	-	In-house database matching	Putatively annotated
Zjlp100920	Hederagenin-β-D-glcA(1→3)-α-L-ara	Terpenoids	[M+H]+	781.43	780.43	--	--	-	-	-	-	In-house database matching	Putatively annotated
MWSslk187	Typhaneoside	Flavonoids	[M+H]+	771.24	770.227	104472-68-6	HMDB0039541	-	-	-	-	In-house and public database matching	Putatively annotated
MW0157540	Thr-Ala-Val	Amino acids and derivatives	[M+H]+	290.17	289.164	--	--	-	-	-	-	In-house database matching	Putatively annotated
MW0109738	S-nitrosoglutathione	Amino acids and derivatives	[M+H]+	337.09	336.074	57564-91-7	HMDB0004645	-	-	-	-	In-house and public database matching	Putatively annotated
pmb0818	Methoxyindoleacetic acid	Alkaloids	[M+H]+	206.081	205.074	3471-31-6	HMDB0004096	C05660	ko00380//Tryptophan metabolism	Amino acid metabolism	Metabolism	In-house and public database matching	Putatively annotated
Zbfn002690	1-(4-Hydroxybenzoyl)Glucose; 25545-07-7	Phenolic acids	[M-H]-	299.08	300.084	--	--	-	-	-	-	In-house database matching	Putatively annotated
pme2559	N-Acetyl-L-Aspartic Acid	Amino acids and derivatives	[M-H]-	174.041	175.048	997-55-7	HMDB0000812	C01042	ko01100//Metabolic pathways;ko00250//Alanine, aspartate and glutamate metabolism	Amino acid metabolism;Global and overview maps	Metabolism	In-house and public database matching	Putatively annotated
MW0110229	Tyr-Tyr-Tyr	Amino acids and derivatives	[M-H]-	506.19	507.201	--	--	-	-	-	-	In-house database matching	Putatively annotated
MWS0618	Pantothenol	Others	[M-H]-	204.124	205.131	-	HMDB0304820	C05944	ko00770//Pantothenate and CoA biosynthesis	Metabolism of cofactors and vitamins	Metabolism	In-house and public database matching	Putatively annotated
Zbqn000412	N-alanicacidalkyl-alanine	Amino acids and derivatives	[M-H]-	160.061	161.069	--	--	-	-	-	-	In-house database matching	Putatively annotated
ML10181668	Cycloleucine	Amino acids and derivatives	[M+H]+	130.086	129.079	52-52-8	HMDB0062225	-	-	-	-	In-house and public database matching	Putatively annotated
Wcsn009782	(E)-12-hydroxy-2,6,10-trimethyltrideca-2,5-dien-4-one	Others	[M-H]-	251.2	252.209	--	--	-	-	-	-	In-house database matching	Putatively annotated
Hmmp004244	Saponin PJ-2	Terpenoids	[M+H]+	1075.57	1074.56	--	--	-	-	-	-	In-house database matching	Putatively annotated
Zmjp000966	Vidarabine	Nucleotides and derivatives	[M+H]+	268.11	267.097	24356-66-9	HMDB0014340	-	-	-	-	In-house and public database matching	Putatively annotated
mws4053	3-Hydroxyurs-12-en-28-oic acid (Ursolic acid)*	Terpenoids	[M-H]-	455.35	456.36	--	--	-	-	-	-	In-house database matching	Putatively annotated
mws1337	D-Pantothenic Acid	Others	[M+H]+	220.12	219.111	-	HMDB0250782	C00864	ko01100//Metabolic pathways;ko01110//Biosynthesis of secondary metabolites;ko00410//beta-Alanine metabolism;ko00770//Pantothenate and CoA biosynthesis	Global and overview maps;Metabolism of cofactors and vitamins;Metabolism of other amino acids	Metabolism	In-house and public database matching	Putatively annotated
MW0168304	Docosa-4,10,13,16-tetraenoic acid	Lipids	[M+CH3COO]-	391.29	332.272	--	--	-	-	-	-	In-house database matching	Putatively annotated
Zapp006824	gnetupendin A	Others	[M+H]+	365.14	364.131	--	--	-	-	-	-	In-house database matching	Putatively annotated
Zmmp002642	Cyanidin-3-O-(6''-O-feruloyl)glucoside	Flavonoids	[M]+	625.16	625.155	--	--	-	-	-	-	In-house database matching	Putatively annotated
Lcsp012679	linolenoylethanolamine	Others	[M+H]+	322.27	321.267	--	--	-	-	-	-	In-house database matching	Putatively annotated
Wcdp006741	1-(9Z,12Z-Octadecadienoyl)-Sn-Glycero-3-Phosphocholine	Others	[M+H]+	520.34	519.332	22252-07-9	HMDB0010386	-	-	-	-	In-house and public database matching	Putatively annotated
Yacp000453	3-hydroxy-1-methylpyrrolidin-2-one*	Alkaloids	[M+H]+	116.07	115.063	--	--	-	-	-	-	In-house database matching	Putatively annotated
Zmmp002106	4-methyl-1,5,2,3-dioxadiazinan-2-amine	Others	[M+H]+	120.08	119.07	--	--	-	-	-	-	In-house database matching	Putatively annotated
pme0088	Luteolin (5,7,3',4'-Tetrahydroxyflavone)	Flavonoids	[M-H]-	285.04	286.048	--	--	C01514	ko01100//Metabolic pathways;ko01110//Biosynthesis of secondary metabolites;ko00941//Flavonoid biosynthesis;ko00944//Flavone and flavonol biosynthesis	Biosynthesis of other secondary metabolites;Global and overview maps	Metabolism	In-house and public database matching	Putatively annotated
Lcsn006335	2-Hydroxymyristic acid	Organic acids	[M-H]-	243.195	244.204	2507-55-3	HMDB0002261	-	-	-	-	In-house and public database matching	Putatively annotated
Ymjm000069	Vibsanin H	Terpenoids	[M+H]+	433.26	432.251	--	--	-	-	-	-	In-house database matching	Putatively annotated
Zmxp004722	Thunberginol G 3'-Glucoside	Lignans and Coumarins	[M+H]+	435.13	434.121	--	--	-	-	-	-	In-house database matching	Putatively annotated
ML10174588	Confertifoline	Terpenoids	[M-H]-	233.16	234.162	--	--	-	-	-	-	In-house database matching	Putatively annotated
Zmdp000917	δ-Guanidinovaleric acid	Organic acids	[M+H]+	160.107	159.101	--	--	-	-	-	-	In-house database matching	Putatively annotated
Zmdp001663	γ-glutamylmethionine	Amino acids and derivatives	[M+H]+	279.101	278.094	--	--	-	-	-	-	In-house database matching	Putatively annotated
Zmsn002206	Cornusoside A	Others	[M-H]-	375.13	376.137	--	--	-	-	-	-	In-house database matching	Putatively annotated
Lhcp102421	Saikosapanin B1	Terpenoids	[M+H]+	781.47	780.466	--	--	-	-	-	-	In-house database matching	Putatively annotated
mws0018	Spermine	Alkaloids	[M+H]+	203.223	202.216	71-44-3	HMDB0001256	C00750	ko01100//Metabolic pathways;ko00330//Arginine and proline metabolism;ko00480//Glutathione metabolism;ko00410//beta-Alanine metabolism;ko00770//Pantothenate and CoA biosynthesis	Amino acid metabolism;Global and overview maps;Metabolism of cofactors and vitamins;Metabolism of other amino acids	Metabolism	In-house and public database matching	Putatively annotated
Hmmp006366	Saponin PE	Terpenoids	[M+H]+	751.46	750.455	--	--	-	-	-	-	In-house database matching	Putatively annotated
MWS4295	DL-2-hydroxystearic acid*	Lipids	[M-H]-	299.259	300.266	--	--	-	-	-	-	In-house database matching	Putatively annotated
Zmcp107754	3-O-Rhamnosyl(1→2)arabinosyl-23-hydroxyolean-12-en-28-oic acid (Akeboside Stc;Kalopanaxsaponin A;Sapindoside A)	Terpenoids	[M+H]+	751.462	750.455	--	--	-	-	-	-	In-house database matching	Putatively annotated
Zmmp000969	5-Ribofuranosylnicotinamide	Nucleotides and derivatives	[M+H]+	255.1	254.09	--	--	-	-	-	-	In-house database matching	Putatively annotated
Lmbn009444	12-Hydroxyoctadec-9-Enoic Acid; Ricinoleic acid	Lipids	[M-H]-	297.245	298.251	--	--	-	-	-	-	In-house database matching	Putatively annotated
mws0126	LysoPC 18:0	Lipids	[M+H]+	524.37	523.364	--	--	-	-	-	-	In-house database matching	Putatively annotated
mws0219	L-Aspartic Acid*	Amino acids and derivatives	[M-H]-	132.03	133.037	--	--	C00049	ko01100//Metabolic pathways;ko01110//Biosynthesis of secondary metabolites;ko01120//Microbial metabolism in diverse environments;ko01060//Biosynthesis of plant secondary metabolites;ko02010//ABC transporters;ko01230//Biosynthesis of amino acids;ko01210//2-Oxocarboxylic acid metabolism;ko01070//Biosynthesis of plant hormones;ko01200//Carbon metabolism;ko01064//Biosynthesis of alkaloids derived fro…	Amino acid metabolism;Biosynthesis of other secondary metabolites;Chemical structure transformation maps;Energy metabolism;Global and overview maps;Membrane transport;Metabolism of cofactors and vitamins;Metabolism of other amino acids;Translation	Environmental Information Processing;Genetic Information Processing;Metabolism	In-house and public database matching	Putatively annotated
Zmyn000110	D-Glucosamine 1-phosphate	Others	[M-H]-	258.039	259.046	6866-69-9	HMDB0001367	C06156	ko01100//Metabolic pathways;ko00520//Amino sugar and nucleotide sugar metabolism;ko04931//Insulin resistance	Carbohydrate metabolism;Endocrine and metabolic disease;Global and overview maps	Human Diseases;Metabolism	In-house and public database matching	Putatively annotated
Waln011704	1-(2,3-dihydroxypropoxy)-3-(((2-(dimethylamino)ethoxy)(hydroxy)phosphoryl)oxy)propan-2-yl (Z)-14-Octadecenoic Acid	Others	[M-H]-	580.36	581.369	--	--	-	-	-	-	In-house database matching	Putatively annotated
MWSHY0135	Isorhamnetin-3-O-rutinoside (Narcissin)*	Flavonoids	[M+H]+	625.176	624.169	--	--	-	-	-	-	In-house database matching	Putatively annotated
pmb0789	Pyridoxine-5'-O-glucoside	Others	[M+H]+	332.134	331.127	--	--	-	-	-	-	In-house database matching	Putatively annotated
Wcdp007514	cyclomusalenone	Terpenoids	[M+H]+	425.38	424.37	30452-60-9	HMDB0032145	-	-	-	-	In-house and public database matching	Putatively annotated
mws0258	L-Isoleucine*	Amino acids and derivatives	[M+H]+	132.102	131.095	--	--	C00407	ko01100//Metabolic pathways;ko01110//Biosynthesis of secondary metabolites;ko01060//Biosynthesis of plant secondary metabolites;ko02010//ABC transporters;ko01230//Biosynthesis of amino acids;ko01210//2-Oxocarboxylic acid metabolism;ko01064//Biosynthesis of alkaloids derived from ornithine, lysine and nicotinic acid;ko00970//Aminoacyl-tRNA biosynthesis;ko00290//Valine, leucine and isoleucine biosy…	Amino acid metabolism;Biosynthesis of other secondary metabolites;Chemical structure transformation maps;Global and overview maps;Membrane transport;Metabolism of other amino acids;Translation	Environmental Information Processing;Genetic Information Processing;Metabolism	In-house and public database matching	Putatively annotated
pmb4777	4-Hydroxy-7-methoxycoumarin-β-rhamnoside	Lignans and Coumarins	[M-H]-	337.093	338.1	--	--	-	-	-	-	In-house database matching	Putatively annotated
Wayn001528	Homocitrate	Organic acids	[M-H]-	205.035	206.043	13052-73-8	HMDB0003518	C01251	ko01100//Metabolic pathways;ko01110//Biosynthesis of secondary metabolites;ko01120//Microbial metabolism in diverse environments;ko01230//Biosynthesis of amino acids;ko01210//2-Oxocarboxylic acid metabolism;ko00300//Lysine biosynthesis;ko00620//Pyruvate metabolism	Amino acid metabolism;Carbohydrate metabolism;Global and overview maps	Metabolism	In-house and public database matching	Putatively annotated
pmb0501	Agmatine	Alkaloids	[M+H]+	131.129	130.122	-	HMDB0246298	C00179	ko01100//Metabolic pathways;ko00330//Arginine and proline metabolism	Amino acid metabolism;Global and overview maps	Metabolism	In-house and public database matching	Putatively annotated
MWS5235	12-Hydroxyoctadecanoic acid	Lipids	[M-H]-	299.261	300.266	106-14-9	HMDB0061706	-	-	-	-	In-house and public database matching	Putatively annotated
mws0704	O-Phosphorylethanolamine	Alkaloids	[M-H]-	140.012	141.019	1071-23-4	HMDB0000224	C00346	ko01100//Metabolic pathways;ko00564//Glycerophospholipid metabolism;ko00600//Sphingolipid metabolism;ko00563//Glycosylphosphatidylinositol (GPI)-anchor biosynthesis	Global and overview maps;Glycan biosynthesis and metabolism;Lipid metabolism	Metabolism	In-house and public database matching	Putatively annotated
MW0109893	Thr-Pro-Tyr	Amino acids and derivatives	[M+H]+	380.19	379.174	--	--	-	-	-	-	In-house database matching	Putatively annotated
MWSmce001	5-Acetylsalicylic acid	Phenolic acids	[M+H]+	181.048	180.042	--	--	-	-	-	-	In-house database matching	Putatively annotated
pmp001201	5-Aminocycloheptane-1,2,3-triol	Alkaloids	[M+H]+	162.113	161.105	--	--	-	-	-	-	In-house database matching	Putatively annotated
mws0520	N-Acetyl-L-tyrosine	Amino acids and derivatives	[M+H]+	224.092	223.084	537-55-3	HMDB0000866	-	-	-	-	In-house and public database matching	Putatively annotated
Hmbp001276	Gallacetophenone	Phenolic acids	[M+H]+	169.05	168.042	--	--	-	-	-	-	In-house database matching	Putatively annotated
MWSmce585	Methyl 3-aminopropanoate	Amino acids and derivatives	[M+H]+	104.07	103.063	--	--	-	-	-	-	In-house database matching	Putatively annotated
Zmgn001039	S-Ribosyl-L-homocysteine	Amino acids and derivatives	[M-H]-	266.09	267.078	--	--	C03539	ko01100//Metabolic pathways;ko01230//Biosynthesis of amino acids;ko00270//Cysteine and methionine metabolism	Amino acid metabolism;Global and overview maps	Metabolism	In-house and public database matching	Putatively annotated
Wcgn012724	6-Hydroxyphomodiol	Others	[M-H]-	281.17	282.183	--	--	-	-	-	-	In-house database matching	Putatively annotated
Lcsp001671	2-oxindole-3-acetic acid	Alkaloids	[M+H]+	192.06	191.058	2971-31-5	HMDB0035514	C22202	ko00380//Tryptophan metabolism	Amino acid metabolism	Metabolism	In-house and public database matching	Putatively annotated
pmb0484	Choline	Alkaloids	[M]+	104.107	104.107	-	HMDB0250194	C00114	ko01100//Metabolic pathways;ko02010//ABC transporters;ko00260//Glycine, serine and threonine metabolism;ko00564//Glycerophospholipid metabolism	Amino acid metabolism;Global and overview maps;Lipid metabolism;Membrane transport	Environmental Information Processing;Metabolism	In-house and public database matching	Putatively annotated
Hmbn005456	1-O-Caffeoyl-3-O-p-coumaroylglycerol	Phenolic acids	[M-H]-	399.11	400.116	--	--	-	-	-	-	In-house database matching	Putatively annotated
MWS1860	Pyrrolidin	Alkaloids	[M+H]+	72.0808	71.0735	--	--	-	-	-	-	In-house database matching	Putatively annotated
pmb0782	Piperidine	Alkaloids	[M+H]+	86.0964	85.0891	110-89-4	HMDB0034301	C01746	ko00960//Tropane, piperidine and pyridine alkaloid biosynthesis	Biosynthesis of other secondary metabolites	Metabolism	In-house and public database matching	Putatively annotated
Wbsp103327	(8R)-9-hydroxy-8-(hydroxymethyl)-6-methoxy-8-methylpyrano[2,3-f]chromen-2-one	Terpenoids	[M+H]+	291.09	290.079	--	--	-	-	-	-	In-house database matching	Putatively annotated
Wcsp001211	zephyranthine	Alkaloids	[M+H]+	290.14	289.131	--	--	-	-	-	-	In-house database matching	Putatively annotated
mws0277	Quinic Acid	Organic acids	[M-H]-	191.06	192.063	91-63-4	HMDB0042004	C00296	ko01100//Metabolic pathways;ko00400//Phenylalanine, tyrosine and tryptophan biosynthesis	Amino acid metabolism;Global and overview maps	Metabolism	In-house and public database matching	Putatively annotated
MWSmce039	Isonicotinic acid	Others	[M+H]+	124.037	123.032	55-22-1	HMDB0060665	-	-	-	-	In-house and public database matching	Putatively annotated
pmb2723	4-Hydroxycoumarin di-glucoside	Lignans and Coumarins	[M-H]-	485.13	486.137	--	--	-	-	-	-	In-house database matching	Putatively annotated
Qmdp112404	Viteagnusin B	Terpenoids	[M+H]+	349.27	348.266	--	--	-	-	-	-	In-house database matching	Putatively annotated
mws1080	Galactinol	Others	[M-H]-	341.11	342.116	3687-64-7	HMDB0005826	C01235	ko01100//Metabolic pathways;ko00052//Galactose metabolism	Carbohydrate metabolism;Global and overview maps	Metabolism	In-house and public database matching	Putatively annotated
Lhgp102206	Katsumadin	Others	[M+H]+	291.09	290.079	--	--	-	-	-	-	In-house database matching	Putatively annotated
MWS1875	2-Naphthol*	Phenolic acids	[M-H]-	143.05	144.058	--	--	C11713	ko07114//Naphthalene family	Skeleton-based classification	Drug Development	In-house and public database matching	Putatively annotated
mws0256	L-Valine	Amino acids and derivatives	[M+H]+	118.086	117.079	72-18-4	HMDB0000883	C00183	ko01100//Metabolic pathways;ko01110//Biosynthesis of secondary metabolites;ko01060//Biosynthesis of plant secondary metabolites;ko02010//ABC transporters;ko01230//Biosynthesis of amino acids;ko01210//2-Oxocarboxylic acid metabolism;ko01063//Biosynthesis of alkaloids derived from shikimate pathway;ko00970//Aminoacyl-tRNA biosynthesis;ko00290//Valine, leucine and isoleucine biosynthesis;ko00770//Pa…	Amino acid metabolism;Biosynthesis of other secondary metabolites;Chemical structure transformation maps;Global and overview maps;Membrane transport;Metabolism of cofactors and vitamins;Metabolism of other amino acids;Translation	Environmental Information Processing;Genetic Information Processing;Metabolism	In-house and public database matching	Putatively annotated
Hmgp002189	Hispidulin-7-O-glucoside(Homoplantaginin)*	Flavonoids	[M+H]+	463.13	462.116	--	--	-	-	-	-	In-house database matching	Putatively annotated
pmb2319	LysoPC 15:0*	Lipids	[M+H]+	482.32	481.317	--	--	-	-	-	-	In-house database matching	Putatively annotated
Lmjp002491	Cyanidin-3-O-(6''-O-p-coumaroyl-2''-O-xylosyl)glucoside	Flavonoids	[M]+	727.19	727.187	--	--	-	-	-	-	In-house database matching	Putatively annotated
Wcdp000380	L-Valinol	Amino acids and derivatives	[M+H]+	104.11	103.1	--	--	-	-	-	-	In-house database matching	Putatively annotated
Hahp005583	Sesuvioside A	Flavonoids	[M+H]+	639.19	638.185	--	--	-	-	-	-	In-house database matching	Putatively annotated
Yalp002169	Schumanniofioside A	Others	[M+H]+	355.1	354.095	--	--	-	-	-	-	In-house database matching	Putatively annotated
MWS201054	O-Acetyl-L-homoserine	Amino acids and derivatives	[M+H]+	162.076	161.069	7540-67-2	HMDB0029423	C01077	ko01100//Metabolic pathways;ko00270//Cysteine and methionine metabolism	Amino acid metabolism;Global and overview maps	Metabolism	In-house and public database matching	Putatively annotated
mws1164	D-Fructose*	Others	[M-H]-	179.056	180.063	--	--	-	-	-	-	In-house database matching	Putatively annotated
MWSmce576	L-Glucose*	Others	[M-H]-	179.056	180.063	--	--	-	-	-	-	In-house database matching	Putatively annotated
Zbsp010221	Marsformosanone	Terpenoids	[M+H]+	423.36	422.355	--	--	-	-	-	-	In-house database matching	Putatively annotated
Lmbp002255	Fraxetin-8-O-glucoside (Fraxin)	Lignans and Coumarins	[M+H]+	371.1	370.09	--	--	-	-	-	-	In-house database matching	Putatively annotated
pmp000724	Pseudoephedrine	Alkaloids	[M+H]+	166.12	165.115	90-82-4	HMDB0001943	C02765	ko01100//Metabolic pathways;ko01063//Biosynthesis of alkaloids derived from shikimate pathway	Chemical structure transformation maps;Global and overview maps	Metabolism	In-house and public database matching	Putatively annotated
Lmnp102580	Apigenin-6-C-(2''-xylosyl)glucoside*	Flavonoids	[M+H]+	565.155	564.148	--	--	-	-	-	-	In-house database matching	Putatively annotated
Lmnp202580	Apigenin-8-C-(2''-xylosyl)glucoside*	Flavonoids	[M+H]+	565.155	564.148	--	--	-	-	-	-	In-house database matching	Putatively annotated
Zbnp004589	Limocitrin-7-O-glucoside*	Flavonoids	[M+H]+	655.19	654.18	--	--	-	-	-	-	In-house database matching	Putatively annotated
Hmcp002316	Isorhamnetin-3-O-arabinoside	Flavonoids	[M+H]+	449.106	448.101	--	--	-	-	-	-	In-house database matching	Putatively annotated
MWSslk132	Hexadecanedioic acid	Lipids	[M-H]-	285.208	286.214	-	HMDB0304377	C19615	ko01100//Metabolic pathways;ko00073//Cutin, suberine and wax biosynthesis	Global and overview maps;Lipid metabolism	Metabolism	In-house and public database matching	Putatively annotated
pme2828	4-Nitrophenol	Phenolic acids	[M+H]+	140.034	139.027	98-95-3	HMDB0041950	C00870	ko01120//Microbial metabolism in diverse environments	Global and overview maps	Metabolism	In-house and public database matching	Putatively annotated
mws0854	Rhamnose*	Others	[M-H]-	163.061	164.069	--	--	C00507	ko01100//Metabolic pathways;ko01120//Microbial metabolism in diverse environments;ko00051//Fructose and mannose metabolism	Carbohydrate metabolism;Global and overview maps	Metabolism	In-house and public database matching	Putatively annotated
mws0639	2,3-Dihydroxybenzoic Acid*	Phenolic acids	[M-H]-	153.019	154.027	--	--	C00196	ko01110//Biosynthesis of secondary metabolites;ko01120//Microbial metabolism in diverse environments;ko01061//Biosynthesis of phenylpropanoids	Chemical structure transformation maps;Global and overview maps	Metabolism	In-house and public database matching	Putatively annotated
Wbmp006497	Thalirugidine	Alkaloids	[M+H]+	671.34	670.325	--	--	-	-	-	-	In-house database matching	Putatively annotated
MW0153644	Met-Pro-Gln	Amino acids and derivatives	[M+H]+	375.17	374.162	--	--	-	-	-	-	In-house database matching	Putatively annotated
mws0344	D-Xylonic acid	Others	[M-H]-	165.04	166.048	-	HMDB0242170	C00502	ko01100//Metabolic pathways;ko00040//Pentose and glucuronate interconversions	Carbohydrate metabolism;Global and overview maps	Metabolism	In-house and public database matching	Putatively annotated
Lasp002993	Isobavachalcone glucoside	Flavonoids	[M+H]+	487.19	486.189	--	--	-	-	-	-	In-house database matching	Putatively annotated
pmf0085	9,19-Cyclolanost-24-en-3-ol (Cycloartenol)	Terpenoids	[M+H]+	427.393	426.386	--	--	C01902	ko01100//Metabolic pathways;ko01110//Biosynthesis of secondary metabolites;ko01060//Biosynthesis of plant secondary metabolites;ko01070//Biosynthesis of plant hormones;ko01062//Biosynthesis of terpenoids and steroids;ko00100//Steroid biosynthesis	Chemical structure transformation maps;Global and overview maps;Lipid metabolism	Metabolism	In-house and public database matching	Putatively annotated
pme0534	Gluconic acid	Others	[M-H]-	195.05	196.058	-	HMDB0303730	C00257	ko01100//Metabolic pathways;ko01110//Biosynthesis of secondary metabolites;ko01120//Microbial metabolism in diverse environments;ko01200//Carbon metabolism;ko00030//Pentose phosphate pathway	Carbohydrate metabolism;Global and overview maps	Metabolism	In-house and public database matching	Putatively annotated
Hmgp002327	3-amino-2-naphthoic acid*	Alkaloids	[M+H]+	188.07	187.063	--	--	-	-	-	-	In-house database matching	Putatively annotated
mws4175	D-Glucurono-6,3-lactone	Others	[M-H]-	175.02	176.032	32449-92-6	HMDB0006355	C02670	ko01100//Metabolic pathways;ko00053//Ascorbate and aldarate metabolism	Carbohydrate metabolism;Global and overview maps	Metabolism	In-house and public database matching	Putatively annotated
Zmsp001773	9-Alpha-Ribofuranosyladenine*	Nucleotides and derivatives	[M+H]+	268.11	267.097	--	--	-	-	-	-	In-house database matching	Putatively annotated
Lahp003986	3,4-Dihydro-4-(4'-hydroxyphenyl)-5,7-dihydroxycoumarin glucoside	Lignans and Coumarins	[M+H]+	435.13	434.121	--	--	-	-	-	-	In-house database matching	Putatively annotated
Zmsn003840	Scandoside methyl ester	Others	[M-H]-	403.12	404.132	-	HMDB0252234	-	-	-	-	In-house and public database matching	Putatively annotated
Wbmp008130	Anthriscifolcine A	Alkaloids	[M+H]+	478.28	477.273	--	--	-	-	-	-	In-house database matching	Putatively annotated
MW0145714	Asn-Cys-Phe	Amino acids and derivatives	[M+H]+	383.13	382.131	--	--	-	-	-	-	In-house database matching	Putatively annotated
pme0181	3-Methyl-L-Histidine*	Amino acids and derivatives	[M+H]+	170.092	169.085	--	--	C01152	ko01100//Metabolic pathways;ko00340//Histidine metabolism	Amino acid metabolism;Global and overview maps	Metabolism	In-house and public database matching	Putatively annotated
mws1050	O-Acetylserine	Amino acids and derivatives	[M+H]+	148.06	147.053	5147-00-2	HMDB0003011	C00979	ko01100//Metabolic pathways;ko01110//Biosynthesis of secondary metabolites;ko01120//Microbial metabolism in diverse environments;ko01230//Biosynthesis of amino acids;ko01200//Carbon metabolism;ko00270//Cysteine and methionine metabolism;ko00908//Zeatin biosynthesis;ko00920//Sulfur metabolism;ko04122//Sulfur relay system	Amino acid metabolism;Energy metabolism;Folding, sorting and degradation;Global and overview maps;Metabolism of terpenoids and polyketides	Genetic Information Processing;Metabolism	In-house and public database matching	Putatively annotated
pmd0160	LysoPE 16:0(2n isomer)	Lipids	[M+H]+	454.293	453.286	--	--	-	-	-	-	In-house database matching	Putatively annotated
MWS20172	5-Hydroxymethylfurfural*	Others	[M+H]+	127.04	126.032	--	--	C11101	ko01120//Microbial metabolism in diverse environments	Global and overview maps	Metabolism	In-house and public database matching	Putatively annotated
Wbsp013361	serratenediol	Terpenoids	[M+H]+	443.39	442.381	--	--	-	-	-	-	In-house database matching	Putatively annotated
MWSHY0162	Quercetin-3-O-sophoroside (Baimaside)	Flavonoids	[M+H]+	627.156	626.148	--	--	C12667	ko01110//Biosynthesis of secondary metabolites;ko00944//Flavone and flavonol biosynthesis	Biosynthesis of other secondary metabolites;Global and overview maps	Metabolism	In-house and public database matching	Putatively annotated
Lmhp008763	LysoPE 16:1(2n isomer)*	Lipids	[M+H]+	452.277	451.27	--	--	-	-	-	-	In-house database matching	Putatively annotated
Lmzn106284	2,3-Dihydroxylup-20(29)-en-28-oic acid (Alphitolic acid)*	Terpenoids	[M-H]-	471.348	472.355	--	--	-	-	-	-	In-house database matching	Putatively annotated
Zmxp004480	Chrysoeriol-7-O-gentiobioside	Flavonoids	[M+H]+	625.18	624.169	--	--	-	-	-	-	In-house database matching	Putatively annotated
pme1210	L-Methionine	Amino acids and derivatives	[M+H]+	150.06	149.051	59-51-8	HMDB0033951	C00073	ko01100//Metabolic pathways;ko01110//Biosynthesis of secondary metabolites;ko01060//Biosynthesis of plant secondary metabolites;ko01230//Biosynthesis of amino acids;ko01210//2-Oxocarboxylic acid metabolism;ko01070//Biosynthesis of plant hormones;ko00270//Cysteine and methionine metabolism;ko00970//Aminoacyl-tRNA biosynthesis;ko00966//Glucosinolate biosynthesis	Amino acid metabolism;Biosynthesis of other secondary metabolites;Chemical structure transformation maps;Global and overview maps;Translation	Genetic Information Processing;Metabolism	In-house and public database matching	Putatively annotated
pme3207	Muconic acid	Organic acids	[M-H]-	141.02	142.027	1119-72-8	HMDB0006331	C02480	ko01100//Metabolic pathways;ko01120//Microbial metabolism in diverse environments;ko01220//Degradation of aromatic compounds	Global and overview maps	Metabolism	In-house and public database matching	Putatively annotated
pmf0291	4-Hydroxypyridine	Alkaloids	[M+H]+	96.0444	95.0371	--	--	-	-	-	-	In-house database matching	Putatively annotated
Cmmn012461	Dehydroabietic acid	Terpenoids	[M-H]-	299.2	300.209	1740-19-8	HMDB0061925	-	-	-	-	In-house and public database matching	Putatively annotated
MW0158552	Tyr-Met-Glu	Amino acids and derivatives	[M+H]+	442.17	441.157	--	--	-	-	-	-	In-house database matching	Putatively annotated
Lmbn013410	2,4-Di-Tert-Butylphenol*	Phenolic acids	[M-H]-	205.16	206.167	--	--	-	-	-	-	In-house database matching	Putatively annotated
mws0671	L-Homoserine*	Amino acids and derivatives	[M+H]+	120.066	119.058	--	--	C00263	ko01100//Metabolic pathways;ko01110//Biosynthesis of secondary metabolites;ko01120//Microbial metabolism in diverse environments;ko01230//Biosynthesis of amino acids;ko00270//Cysteine and methionine metabolism;ko00260//Glycine, serine and threonine metabolism;ko00300//Lysine biosynthesis;ko00920//Sulfur metabolism	Amino acid metabolism;Energy metabolism;Global and overview maps	Metabolism	In-house and public database matching	Putatively annotated
MWSprf117	5-Hydroxy-DL-tryptophan(5-HTP)	Amino acids and derivatives	[M+H]+	221.09	220.085	--	--	-	-	-	-	In-house database matching	Putatively annotated
Lmcn009122	(7Z)-Hexadecenoic acid*	Lipids	[M-H]-	253.217	254.225	--	--	-	-	-	-	In-house database matching	Putatively annotated
pmn001681	1-(4-Methoxyphenyl)-1-propanol	Phenolic acids	[M-H]-	165.092	166.099	--	--	-	-	-	-	In-house database matching	Putatively annotated
Wasn003258	Glucosyl 2-Hydroxy-4-Methylpentanoic Acid	Organic acids	[M-H]-	293.12	294.132	--	--	-	-	-	-	In-house database matching	Putatively annotated
ML10176345	3-Dehydroshikimic acid	Organic acids	[M-H]-	171.03	172.037	-	HMDB0304122	C02637	ko01100//Metabolic pathways;ko01110//Biosynthesis of secondary metabolites;ko01060//Biosynthesis of plant secondary metabolites;ko01230//Biosynthesis of amino acids;ko01061//Biosynthesis of phenylpropanoids;ko01063//Biosynthesis of alkaloids derived from shikimate pathway;ko00400//Phenylalanine, tyrosine and tryptophan biosynthesis	Amino acid metabolism;Chemical structure transformation maps;Global and overview maps	Metabolism	In-house and public database matching	Putatively annotated
Zmsp000237	1,4-Dideoxy-1,4-imino-(2-O-β-D-glucosyl)-D-arabinitol	Alkaloids	[M+H]+	296.13	295.127	--	--	-	-	-	-	In-house database matching	Putatively annotated
Lmdn006811	3,24-Dihydroxyolean-12-en-22-one (Soyasapogenol E)*	Terpenoids	[M-H]-	455.35	456.36	--	--	-	-	-	-	In-house database matching	Putatively annotated
Qmdp090606	N-Methyltetrahydropalmatine	Alkaloids	[M]+	370.2	370.201	--	--	-	-	-	-	In-house database matching	Putatively annotated
MWSmce463	Mesitaldehyde	Others	[M+H]+	149.095	148.089	487-68-3	HMDB0032016	-	-	-	-	In-house and public database matching	Putatively annotated
MWS201414	Pro-Asn	Amino acids and derivatives	[M+H]+	230.115	229.106	-	HMDB0029012	-	-	-	-	In-house and public database matching	Putatively annotated
mws0058	Diosmetin (5,7,3'-Trihydroxy-4'-methoxyflavone)	Flavonoids	[M-H]-	299.056	300.063	--	--	-	-	-	-	In-house database matching	Putatively annotated
pme0116	L-Carnosine	Amino acids and derivatives	[M+H]+	227.114	226.107	305-84-0	HMDB0000033	C00386	ko01100//Metabolic pathways;ko00340//Histidine metabolism;ko00410//beta-Alanine metabolism	Amino acid metabolism;Global and overview maps;Metabolism of other amino acids	Metabolism	In-house and public database matching	Putatively annotated
Lmhp012042	2-Linoleoylglycerol*	Lipids	[M+H]+	355.28	354.277	--	--	-	-	-	-	In-house database matching	Putatively annotated
MWSHC2062	Ferulic β-glucoside*	Phenolic acids	[M-H]-	355.1	356.111	--	--	-	-	-	-	In-house database matching	Putatively annotated
pmb0881	LysoPE 18:2	Lipids	[M+H]+	478.29	477.286	--	--	-	-	-	-	In-house database matching	Putatively annotated
pme3011	γ-Aminobutyric acid	Organic acids	[M+H]+	104.07	103.063	--	--	C00334	ko01100//Metabolic pathways;ko01120//Microbial metabolism in diverse environments;ko00330//Arginine and proline metabolism;ko00760//Nicotinate and nicotinamide metabolism;ko00250//Alanine, aspartate and glutamate metabolism;ko00410//beta-Alanine metabolism;ko00650//Butanoate metabolism	Amino acid metabolism;Carbohydrate metabolism;Global and overview maps;Metabolism of cofactors and vitamins;Metabolism of other amino acids	Metabolism	In-house and public database matching	Putatively annotated
Wbsp007082	21β-Hydroxy-27-nor-C(14a)-homogammacera-14(15)-ene-3,16-dione	Terpenoids	[M+H]+	455.35	454.345	--	--	-	-	-	-	In-house database matching	Putatively annotated
pme3967	2-(Dimethylamino)guanosine*	Nucleotides and derivatives	[M+H]+	312.13	311.123	--	--	-	-	-	-	In-house database matching	Putatively annotated
MWS201477	Thr-Thr	Amino acids and derivatives	[M+H]+	221.113	220.106	96337-78-9	HMDB0029071	-	-	-	-	In-house and public database matching	Putatively annotated
mws0367	α-Linolenic Acid*	Lipids	[M-H]-	277.217	278.225	--	--	C06427	ko01100//Metabolic pathways;ko01110//Biosynthesis of secondary metabolites;ko01060//Biosynthesis of plant secondary metabolites;ko01070//Biosynthesis of plant hormones;ko01040//Biosynthesis of unsaturated fatty acids;ko00592//alpha-Linolenic acid metabolism	Chemical structure transformation maps;Global and overview maps;Lipid metabolism	Metabolism	In-house and public database matching	Putatively annotated
pmn001710	Rosmarinic acid-3'-O-glucoside	Phenolic acids	[M-H]-	521.13	522.137	--	--	-	-	-	-	In-house database matching	Putatively annotated
MWS1039a	(S)-3-Amino-2-methylpropanoic acid	Amino acids and derivatives	[M+H]+	104.07	103.063	--	--	C03284	ko01100//Metabolic pathways;ko00280//Valine, leucine and isoleucine degradation	Amino acid metabolism;Global and overview maps	Metabolism	In-house and public database matching	Putatively annotated
pme0376	Naringenin (5,7,4'-Trihydroxyflavanone)*	Flavonoids	[M-H]-	271.061	272.068	--	--	C00509	ko01100//Metabolic pathways;ko01110//Biosynthesis of secondary metabolites;ko01061//Biosynthesis of phenylpropanoids;ko00941//Flavonoid biosynthesis;ko00943//Isoflavonoid biosynthesis	Biosynthesis of other secondary metabolites;Chemical structure transformation maps;Global and overview maps	Metabolism	In-house and public database matching	Putatively annotated
mws0914	3,5,7-Trihydroxyflavanone (Pinobanksin)*	Flavonoids	[M-H]-	271.061	272.068	--	--	C09826	ko00941//Flavonoid biosynthesis	Biosynthesis of other secondary metabolites	Metabolism	In-house and public database matching	Putatively annotated
Zblp002908	cephalandole B	Alkaloids	[M+H]+	295.11	294.1	--	--	-	-	-	-	In-house database matching	Putatively annotated
Wayn002636	N-(1-Deoxy-1-fructosyl)Tryptophan	Nucleotides and derivatives	[M-H]-	365.13	366.142	25020-15-9	HMDB0037847	-	-	-	-	In-house and public database matching	Putatively annotated
Qahn004351	Magnoloside D	Phenolic acids	[M-H]-	623.2	624.205	--	--	-	-	-	-	In-house database matching	Putatively annotated
Laxp007215	Wistariasaponin C	Terpenoids	[M+H]+	913.51	912.508	--	--	-	-	-	-	In-house database matching	Putatively annotated
Hmzp004605	Ladanetin-6-O-β-D-glucosid	Flavonoids	[M+H]+	463.13	462.116	--	--	-	-	-	-	In-house database matching	Putatively annotated
MWSslk097	Dimethyl phthalate	Phenolic acids	[M+H]+	195.065	194.058	-	HMDB0251388	-	-	-	-	In-house and public database matching	Putatively annotated
mws1346	DL-2-Aminoadipic acid*	Alkaloids	[M+H]+	162.076	161.069	--	--	C00956	ko01100//Metabolic pathways;ko01110//Biosynthesis of secondary metabolites;ko01230//Biosynthesis of amino acids;ko01210//2-Oxocarboxylic acid metabolism;ko00310//Lysine degradation;ko00300//Lysine biosynthesis	Amino acid metabolism;Global and overview maps	Metabolism	In-house and public database matching	Putatively annotated
pmf0297	1-Eicosanol	Lipids	[M-H]-	297.316	298.324	629-96-9	HMDB0011619	-	-	-	-	In-house and public database matching	Putatively annotated
Lmmp002463	Sexangularetin-3-O-glucoside-7-O-rhamnoside	Flavonoids	[M+H]+	625.18	624.169	--	--	-	-	-	-	In-house database matching	Putatively annotated
Zbsp004650	Tricin-5-O-Glucoside	Flavonoids	[M+H]+	493.13	492.127	--	--	-	-	-	-	In-house database matching	Putatively annotated
MW0157594	Thr-Asp-Trp	Amino acids and derivatives	[M+H]+	421.16	420.164	--	--	-	-	-	-	In-house database matching	Putatively annotated
Lmjp003149	4'-Methoxycatalposide	Terpenoids	[M+H]+	497.17	496.158	--	--	-	-	-	-	In-house database matching	Putatively annotated
pme3827	3,4-Dihydroxy-L-phenylalanine (L-Dopa)	Amino acids and derivatives	[M+H]+	198.076	197.069	--	--	C00355	ko01100//Metabolic pathways;ko01110//Biosynthesis of secondary metabolites;ko01060//Biosynthesis of plant secondary metabolites;ko01063//Biosynthesis of alkaloids derived from shikimate pathway;ko00350//Tyrosine metabolism;ko00950//Isoquinoline alkaloid biosynthesis;ko00965//Betalain biosynthesis	Amino acid metabolism;Biosynthesis of other secondary metabolites;Chemical structure transformation maps;Global and overview maps	Metabolism	In-house and public database matching	Putatively annotated
MWS04412	N(6),N(6)-Dimethyl-L-lysine	Amino acids and derivatives	[M+H]+	175.12	174.137	--	--	-	-	-	-	In-house database matching	Putatively annotated
Lmbn001676	3-Hydroxy-3-Methyl-2-Oxopentanoic Acid*	Organic acids	[M-H]-	145.051	146.058	--	--	C14463	ko01110//Biosynthesis of secondary metabolites;ko01210//2-Oxocarboxylic acid metabolism;ko00290//Valine, leucine and isoleucine biosynthesis	Amino acid metabolism;Global and overview maps	Metabolism	In-house and public database matching	Putatively annotated
Yaap003211	2,4,6-Trimethoxyphenol glucoside	Others	[M+H]+	347.13	346.126	--	--	-	-	-	-	In-house database matching	Putatively annotated
Lmbn002072	2-Propylsuccinic acid*	Organic acids	[M-H]-	159.066	160.074	--	--	-	-	-	-	In-house database matching	Putatively annotated
MW0158219	Trp-Phe-Phe	Amino acids and derivatives	[M+H]+	499.24	498.227	--	--	-	-	-	-	In-house database matching	Putatively annotated
Lmhp008589	LysoPE 18:3(2n isomer)	Lipids	[M+H]+	476.28	475.27	--	--	-	-	-	-	In-house database matching	Putatively annotated
pme3096	Aminomalonic acid	Organic acids	[M-H]-	118.015	119.022	1068-84-4	HMDB0001147	-	-	-	-	In-house and public database matching	Putatively annotated
Wcsn011125	Ethyl 15,16-dihydroxy-5,9-dimethyloctadeca-4,6,8,10,13-pentaenoate	Others	[M-H]-	361.24	362.246	--	--	-	-	-	-	In-house database matching	Putatively annotated
Hmln009481	Calenduloside A	Terpenoids	[M-H]-	779.46	780.466	32725-74-9	HMDB0033170	-	-	-	-	In-house and public database matching	Putatively annotated
pme0295	4-Acetamidobutyric acid	Organic acids	[M+H]+	146.08	145.074	3025-96-5	HMDB0003681	C02946	ko01100//Metabolic pathways;ko00330//Arginine and proline metabolism	Amino acid metabolism;Global and overview maps	Metabolism	In-house and public database matching	Putatively annotated
Hmhp001812	2'-O-Methyladenosine	Nucleotides and derivatives	[M+H]+	282.12	281.112	2140-79-6	HMDB0004326	-	-	-	-	In-house and public database matching	Putatively annotated
mws0267	DL-Glyceric Acid	Organic acids	[M-H]-	105.019	106.027	--	--	C00258	ko01100//Metabolic pathways;ko01110//Biosynthesis of secondary metabolites;ko01120//Microbial metabolism in diverse environments;ko01200//Carbon metabolism;ko00630//Glyoxylate and dicarboxylate metabolism;ko00260//Glycine, serine and threonine metabolism;ko00030//Pentose phosphate pathway;ko00561//Glycerolipid metabolism	Amino acid metabolism;Carbohydrate metabolism;Global and overview maps;Lipid metabolism	Metabolism	In-house and public database matching	Putatively annotated
pmb0876	LysoPE 16:0	Lipids	[M+H]+	454.29	453.286	--	--	-	-	-	-	In-house database matching	Putatively annotated
HJN083	Lariciresinol-4'-O-glucoside	Lignans and Coumarins	[M-H]-	521.2	522.21	--	--	-	-	-	-	In-house database matching	Putatively annotated
Lmhp008801	LysoPE 18:3	Lipids	[M+H]+	476.28	475.27	--	--	-	-	-	-	In-house database matching	Putatively annotated
MW0155821	Pro-Cys-Glu	Amino acids and derivatives	[M+H]+	348.13	347.115	--	--	-	-	-	-	In-house database matching	Putatively annotated
Labn003679	(E)-caffeyl alcohol 4-O-β-D-glucopyranoside	Phenolic acids	[M-H]-	327.11	328.116	--	--	-	-	-	-	In-house database matching	Putatively annotated
Zmgn000503	2,3-Dihydroxy-3-Methylbutanoic Acid	Organic acids	[M-H]-	133.048	134.058	--	--	-	-	-	-	In-house database matching	Putatively annotated
MWS201447	Phe-Ala	Amino acids and derivatives	[M+H]+	237.124	236.116	-	HMDB0304787	-	-	-	-	In-house and public database matching	Putatively annotated
pmb3317	Quinacyl syringic acid	Phenolic acids	[M-H]-	371.1	372.106	--	--	-	-	-	-	In-house database matching	Putatively annotated
Lmyp003934	Anacardic acid	Organic acids	[M+H]+	349.27	348.266	103904-74-1	HMDB0033896	-	-	-	-	In-house and public database matching	Putatively annotated
Zmsp003103	Comolactone D	Others	[M+Na]+	193.09	170.094	--	--	-	-	-	-	In-house database matching	Putatively annotated
mws0355	Catechin gallate*	Flavonoids	[M-H]-	441.083	442.09	--	--	-	-	-	-	In-house database matching	Putatively annotated
pmb2507	2-Deoxyribose-1-phosphate	Nucleotides and derivatives	[M-H]-	213.017	214.024	--	--	C00672	ko01100//Metabolic pathways;ko00240//Pyrimidine metabolism;ko00030//Pentose phosphate pathway	Carbohydrate metabolism;Global and overview maps;Nucleotide metabolism	Metabolism	In-house and public database matching	Putatively annotated
mws0001	L-Asparagine	Amino acids and derivatives	[M+H]+	133.061	132.054	-	HMDB0251512	C00152	ko01100//Metabolic pathways;ko01110//Biosynthesis of secondary metabolites;ko01060//Biosynthesis of plant secondary metabolites;ko01230//Biosynthesis of amino acids;ko00970//Aminoacyl-tRNA biosynthesis;ko00250//Alanine, aspartate and glutamate metabolism;ko00460//Cyanoamino acid metabolism	Amino acid metabolism;Chemical structure transformation maps;Global and overview maps;Metabolism of other amino acids;Translation	Genetic Information Processing;Metabolism	In-house and public database matching	Putatively annotated
Lmcp000282	L-Carnitine	Alkaloids	[M+H]+	162.11	161.105	541-15-1	HMDB0000062	-	-	-	-	In-house and public database matching	Putatively annotated
pmb0874	LysoPE 18:2(2n isomer)	Lipids	[M+H]+	478.29	477.286	--	--	-	-	-	-	In-house database matching	Putatively annotated
MWSHY0136	Kaempferol-3-O-glucoside (Astragalin)*	Flavonoids	[M+H]+	449.108	448.101	--	--	C12249	ko01110//Biosynthesis of secondary metabolites;ko00944//Flavone and flavonol biosynthesis	Biosynthesis of other secondary metabolites;Global and overview maps	Metabolism	In-house and public database matching	Putatively annotated
Lmsp003655	Dehydrodiconiferyl alcohol-gamma'-O-glucoside*	Lignans and Coumarins	[M+H]+	521.2	520.194	--	--	-	-	-	-	In-house database matching	Putatively annotated
MW0152386	Leu-Ile-Tyr	Amino acids and derivatives	[M+Na]+	430.23	407.242	--	--	-	-	-	-	In-house database matching	Putatively annotated
Zbgp004081	Petunidin-3-O-(6''-O-p-coumaroyl)rhamnoside-5-O-glucoside	Flavonoids	[M]+	771.22	771.213	--	--	-	-	-	-	In-house database matching	Putatively annotated
Lmsn010558	Squamocin K	Others	[M-H]-	577.44	578.455	161169-70-6	HMDB0029957	-	-	-	-	In-house and public database matching	Putatively annotated
MWSslk106	2-Phenylethylamine	Alkaloids	[M+H]+	122.096	121.089	64-04-0	HMDB0012275	C05332	ko01100//Metabolic pathways;ko00360//Phenylalanine metabolism	Amino acid metabolism;Global and overview maps	Metabolism	In-house and public database matching	Putatively annotated
Lmbp002962	Isofraxetin	Lignans and Coumarins	[M+H]+	209.05	208.037	--	--	-	-	-	-	In-house database matching	Putatively annotated
Happ001851	Malvidin-3,5-di-O-glucoside (Malvin)	Flavonoids	[M]+	655.19	655.187	--	--	-	-	-	-	In-house database matching	Putatively annotated
pmn001420	1-O-Caffeoyl-β-D-glucose*	Phenolic acids	[M-H]-	341.09	342.095	--	--	-	-	-	-	In-house database matching	Putatively annotated
Zbbp004112	Platanionoside C	Others	[M+H]+	521.26	520.252	--	--	-	-	-	-	In-house database matching	Putatively annotated
pme2527	L-Ornithine	Amino acids and derivatives	[M+H]+	133.097	132.09	3184-13-2	HMDB0000214	C00077	ko01100//Metabolic pathways;ko01110//Biosynthesis of secondary metabolites;ko01060//Biosynthesis of plant secondary metabolites;ko02010//ABC transporters;ko01230//Biosynthesis of amino acids;ko01210//2-Oxocarboxylic acid metabolism;ko00330//Arginine and proline metabolism;ko01064//Biosynthesis of alkaloids derived from ornithine, lysine and nicotinic acid;ko00480//Glutathione metabolism;ko00220//…	Amino acid metabolism;Chemical structure transformation maps;Global and overview maps;Membrane transport;Metabolism of other amino acids	Environmental Information Processing;Metabolism	In-house and public database matching	Putatively annotated
mws0120	Choline Alfoscerate	Lipids	[M+H]+	258.11	257.103	28319-77-9	HMDB0000086	C00670	ko00564//Glycerophospholipid metabolism;ko00565//Ether lipid metabolism	Lipid metabolism	Metabolism	In-house and public database matching	Putatively annotated
mws0072	Apigenin-5-O-glucoside	Flavonoids	[M+H]+	433.113	432.106	--	--	-	-	-	-	In-house database matching	Putatively annotated
Lmxp000429	Hercynine	Alkaloids	[M+H]+	198.12	197.116	534-30-5	HMDB0029422	C05575	ko01100//Metabolic pathways;ko00340//Histidine metabolism	Amino acid metabolism;Global and overview maps	Metabolism	In-house and public database matching	Putatively annotated
MWS3046	3-(3-Hydroxyphenyl)-3-hydroxypropanoic acid	Phenolic acids	[M-H]-	181.051	182.058	3247-75-4	HMDB0002643	-	-	-	-	In-house and public database matching	Putatively annotated
pmb3074	5-O-p-Coumaroylquinic acid*	Phenolic acids	[M-H]-	337.09	338.1	--	--	C12208	ko01110//Biosynthesis of secondary metabolites;ko00941//Flavonoid biosynthesis;ko00940//Phenylpropanoid biosynthesis;ko00945//Stilbenoid, diarylheptanoid and gingerol biosynthesis	Biosynthesis of other secondary metabolites;Global and overview maps	Metabolism	In-house and public database matching	Putatively annotated
pme0120	5-Aminovaleric acid	Organic acids	[M+H]+	118.086	117.079	660-88-8	HMDB0003355	C00431	ko01100//Metabolic pathways;ko01120//Microbial metabolism in diverse environments;ko00330//Arginine and proline metabolism;ko00310//Lysine degradation	Amino acid metabolism;Global and overview maps	Metabolism	In-house and public database matching	Putatively annotated
pme3017	2-Aminoisobutyric acid*	Organic acids	[M+H]+	104.07	103.063	--	--	-	-	-	-	In-house database matching	Putatively annotated
MWSslk102	6-Chloropurine	Nucleotides and derivatives	[M+H]+	155.012	154.005	--	--	-	-	-	-	In-house database matching	Putatively annotated
Lmgn003767	2-n-Propyl-3-pentenoic acid	Organic acids	[M-H]-	141.092	142.099	-	HMDB0013903	-	-	-	-	In-house and public database matching	Putatively annotated
pmb0665	Orientin-7-O-glucoside	Flavonoids	[M+H]+	611.161	610.153	--	--	-	-	-	-	In-house database matching	Putatively annotated
Zmyn006432	Polygalasaponin Xxviii	Terpenoids	[M-H]-	1103.54	1104.54	--	--	-	-	-	-	In-house database matching	Putatively annotated
Zasp005526	Simpotentin	Others	[M+H]+	525.29	524.283	--	--	-	-	-	-	In-house database matching	Putatively annotated
Xmzn007677	Ergotamine	Alkaloids	[M-H]-	580.365	581.264	113-15-5	HMDB0014834	C07544	ko01110//Biosynthesis of secondary metabolites;ko01063//Biosynthesis of alkaloids derived from shikimate pathway;ko00901//Indole alkaloid biosynthesis	Biosynthesis of other secondary metabolites;Chemical structure transformation maps;Global and overview maps	Metabolism	In-house and public database matching	Putatively annotated
Zmcp002924	Cyanidin-3-O-(2''-O-glucosyl)glucoside	Flavonoids	[M]+	611.16	611.161	--	--	C16306	ko00942//Anthocyanin biosynthesis	Biosynthesis of other secondary metabolites	Metabolism	In-house and public database matching	Putatively annotated
Lmsp004851	3-Hydroxyphloretin	Flavonoids	[M+H]+	291.086	290.079	-	HMDB0029253	-	-	-	-	In-house and public database matching	Putatively annotated
Wbjp002330	(3S)-1,3-dihydroxy-2,3,3a,4-tetrahydropyrrolo[2,1-b]quinazolin-9(1H)-one	Alkaloids	[M+H]+	221.09	220.085	--	--	-	-	-	-	In-house database matching	Putatively annotated
Wmtn012065	Piperazirum	Alkaloids	[M-H]-	253.22	254.236	--	--	-	-	-	-	In-house database matching	Putatively annotated
mws0097	Pinoresinol*	Lignans and Coumarins	[M-H]-	357.134	358.142	--	--	C05366	ko01100//Metabolic pathways;ko01110//Biosynthesis of secondary metabolites;ko01061//Biosynthesis of phenylpropanoids	Chemical structure transformation maps;Global and overview maps	Metabolism	In-house and public database matching	Putatively annotated
pmn001706	2,3-Dihydroxyolean-12-en-28-oic acid (2-Hydroxyoleanolic acid)*	Terpenoids	[M-H]-	471.35	472.355	--	--	-	-	-	-	In-house database matching	Putatively annotated
Wbwp013137	Isoschisandrolic acid	Terpenoids	[M+H]+	457.36	456.36	--	--	-	-	-	-	In-house database matching	Putatively annotated
Zbsp004940	6-Hydroxy-7-methoxycoumarin	Lignans and Coumarins	[M+H]+	193.05	192.042	--	--	-	-	-	-	In-house database matching	Putatively annotated
pme2006	Diethyl glutarate	Organic acids	[M+H]+	189.112	188.105	-	HMDB0059879	-	-	-	-	In-house and public database matching	Putatively annotated
Wmhp000055	2,5-Dimethoxybenzoquinone*	Quinones	[M+H]+	169.05	168.042	--	--	-	-	-	-	In-house database matching	Putatively annotated
MWS20633g	O-phosphate-L-tyrosine	Amino acids and derivatives	[M+H]+	262.048	261.04	--	--	-	-	-	-	In-house database matching	Putatively annotated
pmb0801	4-Pyridoxic acid-O-glucoside	Others	[M+H]+	346.113	345.106	--	--	-	-	-	-	In-house database matching	Putatively annotated
pmn001329	Saikosaponin E	Terpenoids	[M+CH3COOH-H]-	823.48	764.471	--	--	-	-	-	-	In-house database matching	Putatively annotated
Wmmp000110	mudanoside A	Phenolic acids	[M+H]+	331.1	330.095	--	--	-	-	-	-	In-house database matching	Putatively annotated
pme3961	2'-Deoxyadenosine	Nucleotides and derivatives	[M+H]+	252.109	251.102	958-09-8	HMDB0000101	C00559	ko01100//Metabolic pathways;ko02010//ABC transporters;ko00230//Purine metabolism	Global and overview maps;Membrane transport;Nucleotide metabolism	Environmental Information Processing;Metabolism	In-house and public database matching	Putatively annotated
Wasn003817	Glucosyl 5,8-dihydroxy-2,6-dimethylocta-2,6-dienoic acid	Others	[M-H]-	361.15	362.158	--	--	-	-	-	-	In-house database matching	Putatively annotated
Wcqp008646	2alpha,3beta,23-trihydroxyolean-12-ene	Terpenoids	[M+H]+	459.38	458.376	--	--	-	-	-	-	In-house database matching	Putatively annotated
mws5038	Isomaltulose*	Others	[M-H]-	341.109	342.116	--	--	-	-	-	-	In-house database matching	Putatively annotated
MWSCX017	4-hydroxyphenyl acrylaldehyde*	Others	[M+H]+	165.053	164.047	--	--	-	-	-	-	In-house database matching	Putatively annotated
MWS00275g	DL-O-tyrosine	Amino acids and derivatives	[M-H]-	180.07	181.074	2370-61-8	HMDB0006050	-	-	-	-	In-house and public database matching	Putatively annotated
Wcgp003250	2-Methyl-3-hydroxyindan-1-one	Others	[M+H]+	163.08	162.068	--	--	-	-	-	-	In-house database matching	Putatively annotated
Wdqp006022	Desacylescin I	Terpenoids	[M+H]+	1049.52	1048.51	--	--	-	-	-	-	In-house database matching	Putatively annotated
Zmgp002917	Okanin-4'-O-glucosyl-O-glucoside	Flavonoids	[M+H]+	613.17	612.169	--	--	-	-	-	-	In-house database matching	Putatively annotated
mws0359	Pentadecanoic Acid	Lipids	[M-H]-	241.22	242.225	1002-84-2	HMDB0000826	-	-	-	-	In-house and public database matching	Putatively annotated
Hmtn001288	Methyl 2,4-dihydroxyphenylacetate*	Phenolic acids	[M-H]-	181.051	182.058	--	--	-	-	-	-	In-house database matching	Putatively annotated
Zmjn012003	Gypensapogenin F	Terpenoids	[M-H]-	471.34	472.355	--	--	-	-	-	-	In-house database matching	Putatively annotated
MWSmce199	L-Xylose*	Others	[M-H]-	149.05	150.053	--	--	-	-	-	-	In-house database matching	Putatively annotated
Zaxn006988	Isopimaric acid*	Terpenoids	[M-H]-	301.22	302.225	--	--	-	-	-	-	In-house database matching	Putatively annotated
pmb0964	Isopentenyladenine-7-N-glucoside	Nucleotides and derivatives	[M+H]+	366.177	365.17	--	--	-	-	-	-	In-house database matching	Putatively annotated
MWS1882	Iminodiacetic acid*	Organic acids	[M-H]-	132.03	133.037	--	--	-	-	-	-	In-house database matching	Putatively annotated
Lmbn000216	3-Methylmalic acid*	Organic acids	[M-H]-	147.03	148.037	--	--	C06032	ko01100//Metabolic pathways;ko01230//Biosynthesis of amino acids;ko01210//2-Oxocarboxylic acid metabolism;ko00660//C5-Branched dibasic acid metabolism;ko00290//Valine, leucine and isoleucine biosynthesis	Amino acid metabolism;Carbohydrate metabolism;Global and overview maps	Metabolism	In-house and public database matching	Putatively annotated
pme0281	Terephthalic acid	Phenolic acids	[M-H]-	165.019	166.027	100-21-0	HMDB0002428	C06337	ko01100//Metabolic pathways;ko01120//Microbial metabolism in diverse environments;ko01220//Degradation of aromatic compounds	Global and overview maps	Metabolism	In-house and public database matching	Putatively annotated
mws0437	D-Arabitol*	Others	[M-H]-	151.061	152.069	--	--	C01904	ko01100//Metabolic pathways;ko00040//Pentose and glucuronate interconversions	Carbohydrate metabolism;Global and overview maps	Metabolism	In-house and public database matching	Putatively annotated
mws0438	L-Arabitol*	Others	[M-H]-	151.061	152.069	--	--	C00532	ko01100//Metabolic pathways;ko00040//Pentose and glucuronate interconversions	Carbohydrate metabolism;Global and overview maps	Metabolism	In-house and public database matching	Putatively annotated
mws0213	Ribitol*	Others	[M-H]-	151.061	152.069	--	--	C00474	ko01100//Metabolic pathways;ko00040//Pentose and glucuronate interconversions;ko00740//Riboflavin metabolism	Carbohydrate metabolism;Global and overview maps;Metabolism of cofactors and vitamins	Metabolism	In-house and public database matching	Putatively annotated
pme0513	Xylitol*	Others	[M-H]-	151.061	152.069	--	--	C00379	ko01100//Metabolic pathways;ko02010//ABC transporters;ko00040//Pentose and glucuronate interconversions	Carbohydrate metabolism;Global and overview maps;Membrane transport	Environmental Information Processing;Metabolism	In-house and public database matching	Putatively annotated
pme2566	5-L-Glutamyl-L-Alanine	Amino acids and derivatives	[M-H]-	217.083	218.09	5875-41-2	HMDB0006248	C03740	ko01100//Metabolic pathways;ko00480//Glutathione metabolism	Global and overview maps;Metabolism of other amino acids	Metabolism	In-house and public database matching	Putatively annotated
mws0154	Shikimic acid	Organic acids	[M-H]-	173.046	174.053	138-59-0	HMDB0003070	C00493	ko01100//Metabolic pathways;ko01110//Biosynthesis of secondary metabolites;ko01060//Biosynthesis of plant secondary metabolites;ko01230//Biosynthesis of amino acids;ko01061//Biosynthesis of phenylpropanoids;ko01063//Biosynthesis of alkaloids derived from shikimate pathway;ko01070//Biosynthesis of plant hormones;ko00400//Phenylalanine, tyrosine and tryptophan biosynthesis	Amino acid metabolism;Chemical structure transformation maps;Global and overview maps	Metabolism	In-house and public database matching	Putatively annotated
Hmgn001278	Verbasoside	Phenolic acids	[M-H]-	461.17	462.174	61548-34-3	HMDB0039233	-	-	-	-	In-house and public database matching	Putatively annotated
Cmsp003083	Dehydrodiconiferyl alcohol-4-O-glucoside*	Lignans and Coumarins	[M+H]+	521.2	520.194	--	--	-	-	-	-	In-house database matching	Putatively annotated
Zmhp003514	6,7,8-Tetrahydroxy-5-methoxyflavone	Flavonoids	[M+H]+	301.072	300.063	--	--	-	-	-	-	In-house database matching	Putatively annotated
Zbdn001947	Isotachioside*	Phenolic acids	[M-H]-	301.09	302.1	--	--	-	-	-	-	In-house database matching	Putatively annotated
Wasn000410	sn-glycero-3-phospho-(1'-sn-glycerol)	Others	[M-H]-	245.04	246.05	--	--	-	-	-	-	In-house database matching	Putatively annotated
Yhhn000821	kwanzoquinone C	Quinones	[M-H]-	431.1	432.106	--	--	-	-	-	-	In-house database matching	Putatively annotated
MWSmce706	Cyclo(Ala-Gly)	Amino acids and derivatives	[M+H]+	129.065	128.059	4526-77-6	HMDB0031547	-	-	-	-	In-house and public database matching	Putatively annotated
Lhmp122205	5-O-Methyllatifolin	Others	[M+H]+	301.14	300.136	--	--	-	-	-	-	In-house database matching	Putatively annotated
Lakn003294	2-β-D-Glucopyranosyloxy-5-hydroxyphenylacetic acidmethylester	Phenolic acids	[M-H]-	343.1	344.111	--	--	-	-	-	-	In-house database matching	Putatively annotated
Sagp004552	Maesopsin	Flavonoids	[M+H]+	289.07	288.063	--	--	-	-	-	-	In-house database matching	Putatively annotated
MWS4296	Glycylphenylalanine*	Amino acids and derivatives	[M+H]+	223.108	222.1	--	--	-	-	-	-	In-house database matching	Putatively annotated
Zmhn001793	6-O-Caffeoyl-D-glucose*	Phenolic acids	[M-H]-	341.09	342.095	--	--	-	-	-	-	In-house database matching	Putatively annotated
WaYn011395	2-(2,3-dihydroxypropoxy)-3-(((2-(dimethylamino)ethoxy)(hydroxy)phosphoryl)oxy)propan-2-yl (Z)-14-Octadecenoic Acid	Others	[M-H]-	580.36	581.369	--	--	-	-	-	-	In-house database matching	Putatively annotated
pmb0981	Adenosine 5'-monophosphate	Nucleotides and derivatives	[M+H]+	348.07	347.063	61-19-8	HMDB0000045	C00020	ko01100//Metabolic pathways;ko01110//Biosynthesis of secondary metabolites;ko01060//Biosynthesis of plant secondary metabolites;ko01070//Biosynthesis of plant hormones;ko00230//Purine metabolism;ko01065//Biosynthesis of alkaloids derived from histidine and purine;ko00908//Zeatin biosynthesis	Chemical structure transformation maps;Global and overview maps;Metabolism of terpenoids and polyketides;Nucleotide metabolism	Metabolism	In-house and public database matching	Putatively annotated
Lhqp101806	Eleutheroside B1	Lignans and Coumarins	[M+H]+	385.11	384.106	16845-16-2	HMDB0029549	-	-	-	-	In-house and public database matching	Putatively annotated
Wasn000737	6-Galloyl Ascorbic acid	Others	[M-H]-	327.036	328.043	--	--	-	-	-	-	In-house database matching	Putatively annotated
MWSmce338	N-Hydroxypipecolic acid	Alkaloids	[M+H]+	146.08	145.074	--	--	-	-	-	-	In-house database matching	Putatively annotated
mws1189	D-Galacturonic acid*	Others	[M-H]-	193.035	194.043	--	--	C00333	ko01100//Metabolic pathways;ko02010//ABC transporters;ko00520//Amino sugar and nucleotide sugar metabolism;ko00053//Ascorbate and aldarate metabolism;ko00040//Pentose and glucuronate interconversions	Carbohydrate metabolism;Global and overview maps;Membrane transport	Environmental Information Processing;Metabolism	In-house and public database matching	Putatively annotated
MWS201471	Lys-Tyr	Amino acids and derivatives	[M+H]+	310.176	309.169	35978-98-4	HMDB0028963	-	-	-	-	In-house and public database matching	Putatively annotated
pmb2970	Hesperetin-5,7-di-O-glucoside	Flavonoids	[M-H]-	625.18	626.185	--	--	-	-	-	-	In-house database matching	Putatively annotated
pma3101	Nicotinate D-ribonucleoside	Others	[M]+	256.082	256.082	--	--	C05841	ko01100//Metabolic pathways;ko00760//Nicotinate and nicotinamide metabolism	Global and overview maps;Metabolism of cofactors and vitamins	Metabolism	In-house and public database matching	Putatively annotated
Zbjp001957	Cyanidin-3,5-O-diglucoside (Cyanin)	Flavonoids	[M]+	611.16	611.161	--	--	C08639	ko00942//Anthocyanin biosynthesis	Biosynthesis of other secondary metabolites	Metabolism	In-house and public database matching	Putatively annotated
MWSslk140	N-Acetyl-L-Methionine	Amino acids and derivatives	[M+H]+	192.069	191.062	65-82-7	HMDB0011745	-	-	-	-	In-house and public database matching	Putatively annotated
Hmcn000192	Sedoheptulose	Others	[M-H]-	209.07	210.074	470-46-2	HMDB0003219	C02076	ko01100//Metabolic pathways;ko00710//Carbon fixation in photosynthetic organisms	Energy metabolism;Global and overview maps	Metabolism	In-house and public database matching	Putatively annotated
Hmmp004965	Diosmetin-7-O-glucoside*	Flavonoids	[M+H]+	463.12	462.116	--	--	-	-	-	-	In-house database matching	Putatively annotated
Lmqn000351	Rutinose	Others	[M-H]-	325.11	326.121	-	HMDB0302439	-	-	-	-	In-house and public database matching	Putatively annotated
Lmfp005484	Demissine	Alkaloids	[M+H]+	1018.56	1017.55	6077-69-6	HMDB0034205	-	-	-	-	In-house and public database matching	Putatively annotated
pmb0034	L-α-Glutamyl-L-Glutamic Acid	Amino acids and derivatives	[M+H]+	277.103	276.096	--	--	-	-	-	-	In-house database matching	Putatively annotated
Lahp002857	Epicatechin-(4β-&gt;8)-epigallocatechin	Flavonoids	[M+H]+	595.15	594.137	--	--	-	-	-	-	In-house database matching	Putatively annotated
MWSmce341	Butyl isobutyl phthalate*	Phenolic acids	[M+H]+	279.159	278.152	--	--	-	-	-	-	In-house database matching	Putatively annotated
pme0170	N-Acetyl-L-Arginine	Amino acids and derivatives	[M+H]+	217.13	216.122	155-84-0	HMDB0004620	-	-	-	-	In-house and public database matching	Putatively annotated
Lcsn001739	3-Hydroxy-3-methyloxindole	Alkaloids	[M-H]-	162.055	163.063	3040-34-4	HMDB0004186	C05834	ko00380//Tryptophan metabolism	Amino acid metabolism	Metabolism	In-house and public database matching	Putatively annotated
Zmfn000481	Uridine-5'-Diphosphate-D-Xylose	Nucleotides and derivatives	[M-H]-	535.037	536.044	--	--	C00190	ko01100//Metabolic pathways;ko00520//Amino sugar and nucleotide sugar metabolism;ko00908//Zeatin biosynthesis	Carbohydrate metabolism;Global and overview maps;Metabolism of terpenoids and polyketides	Metabolism	In-house and public database matching	Putatively annotated
mws0133	Nicotinamide	Others	[M+H]+	123.06	122.048	98-92-0	HMDB0001406	C00153	ko01100//Metabolic pathways;ko00760//Nicotinate and nicotinamide metabolism	Global and overview maps;Metabolism of cofactors and vitamins	Metabolism	In-house and public database matching	Putatively annotated
mws0254	L-Histidine	Amino acids and derivatives	[M+H]+	156.08	155.07	71-00-1	HMDB0000177	C00135	ko01100//Metabolic pathways;ko01110//Biosynthesis of secondary metabolites;ko01060//Biosynthesis of plant secondary metabolites;ko02010//ABC transporters;ko01230//Biosynthesis of amino acids;ko00970//Aminoacyl-tRNA biosynthesis;ko01065//Biosynthesis of alkaloids derived from histidine and purine;ko00340//Histidine metabolism;ko00410//beta-Alanine metabolism	Amino acid metabolism;Chemical structure transformation maps;Global and overview maps;Membrane transport;Metabolism of other amino acids;Translation	Environmental Information Processing;Genetic Information Processing;Metabolism	In-house and public database matching	Putatively annotated
Wcgn002300	Isobiflorin	Others	[M-H]-	353.09	354.095	152041-16-2	HMDB0040632	-	-	-	-	In-house and public database matching	Putatively annotated
MWSHY0190	Diosmetin-7-O-rutinoside (Diosmin)*	Flavonoids	[M+H]+	609.18	608.174	--	--	-	-	-	-	In-house database matching	Putatively annotated
mws0230	L-Threonine*	Amino acids and derivatives	[M+H]+	120.066	119.058	--	--	C00188	ko01100//Metabolic pathways;ko01110//Biosynthesis of secondary metabolites;ko01120//Microbial metabolism in diverse environments;ko01060//Biosynthesis of plant secondary metabolites;ko02010//ABC transporters;ko01230//Biosynthesis of amino acids;ko00970//Aminoacyl-tRNA biosynthesis;ko00260//Glycine, serine and threonine metabolism;ko00290//Valine, leucine and isoleucine biosynthesis;ko00261//Monob…	Amino acid metabolism;Biosynthesis of other secondary metabolites;Chemical structure transformation maps;Global and overview maps;Membrane transport;Metabolism of cofactors and vitamins;Translation	Environmental Information Processing;Genetic Information Processing;Metabolism	In-house and public database matching	Putatively annotated
Lhmp122112	5-Pregnene-3,17,20-triol-20-O-glucoside	Steroids	[M+H]+	497.31	496.304	--	--	-	-	-	-	In-house database matching	Putatively annotated
mws2367	Salidroside	Phenolic acids	[M-H]-	299.114	300.121	-	HMDB0257463	C06046	ko01100//Metabolic pathways;ko00350//Tyrosine metabolism	Amino acid metabolism;Global and overview maps	Metabolism	In-house and public database matching	Putatively annotated
mws0289	LysoPE 18:1*	Lipids	[M+H]+	480.308	479.301	--	--	-	-	-	-	In-house database matching	Putatively annotated
mws2108	Cryptochlorogenic acid (4-O-Caffeoylquinic acid)*	Phenolic acids	[M-H]-	353.088	354.095	--	--	-	-	-	-	In-house database matching	Putatively annotated
MWS2430	13-methylmyristic acid	Lipids	[M-H]-	241.22	242.225	-	HMDB0061707	-	-	-	-	In-house and public database matching	Putatively annotated
pma2987	Histidinol	Alkaloids	[M+H]+	142.097	141.09	-	HMDB0253185	C00860	ko01100//Metabolic pathways;ko01110//Biosynthesis of secondary metabolites;ko01230//Biosynthesis of amino acids;ko00340//Histidine metabolism	Amino acid metabolism;Global and overview maps	Metabolism	In-house and public database matching	Putatively annotated
pmb2221	4-Hydroxysphinganine; Phytosphingosine	Lipids	[M+H]+	318.3	317.293	--	--	C12144	ko01100//Metabolic pathways;ko00600//Sphingolipid metabolism	Global and overview maps;Lipid metabolism	Metabolism	In-house and public database matching	Putatively annotated
Lmbn005369	13(S)-HODE;13(S)-Hydroxyoctadeca-9Z,11E-dienoic acid*	Lipids	[M-H]-	295.228	296.235	--	--	C14762	ko00591//Linoleic acid metabolism	Lipid metabolism	Metabolism	In-house and public database matching	Putatively annotated
MW0148050	Cys-Phe-Asn	Amino acids and derivatives	[M+H]+	383.14	382.131	--	--	-	-	-	-	In-house database matching	Putatively annotated
Lmhp001430	Cyclo(Pro-Glu)	Amino acids and derivatives	[M+H]+	227.103	226.095	--	--	-	-	-	-	In-house database matching	Putatively annotated
Lchp000399	N-3-benzoyldihydrocyclomicrophylline F	Alkaloids	[M+H]+	523.39	522.382	--	--	-	-	-	-	In-house database matching	Putatively annotated
Lhdp120310	Urenalobaside C	Terpenoids	[M+H]+	503.25	502.241	--	--	-	-	-	-	In-house database matching	Putatively annotated
Zmmp003779	Petunidin-3-O-(6''-O-p-coumaroyl)rutinoside	Flavonoids	[M]+	771.21	771.213	--	--	-	-	-	-	In-house database matching	Putatively annotated
pme2125	Raffinose*	Others	[M-H]-	503.162	504.169	--	--	C00492	ko01100//Metabolic pathways;ko02010//ABC transporters;ko00052//Galactose metabolism	Carbohydrate metabolism;Global and overview maps;Membrane transport	Environmental Information Processing;Metabolism	In-house and public database matching	Putatively annotated
Zmdp000441	3-(Allylsulphinyl)-L-alanine	Amino acids and derivatives	[M+H]+	178.053	177.046	556-27-4	HMDB0033592	-	-	-	-	In-house and public database matching	Putatively annotated
Wcqp009203	2alpha,3beta-Dihydroxyllupeol	Terpenoids	[M+H]+	459.38	458.376	--	--	-	-	-	-	In-house database matching	Putatively annotated
Laxp002352	Isobifloringlucoside	Others	[M+H]+	517.16	516.148	--	--	-	-	-	-	In-house database matching	Putatively annotated
mws0341	2-Hydroxyisocaproic acid	Organic acids	[M-H]-	131.071	132.079	498-36-2	HMDB0000665	-	-	-	-	In-house and public database matching	Putatively annotated
MWS0933	1-Methylhistidine*	Amino acids and derivatives	[M+H]+	170.092	169.085	--	--	-	-	-	-	In-house database matching	Putatively annotated
Hmtn001302	Glucosyloxybenzoic acid*	Phenolic acids	[M-H]-	299.078	300.084	--	--	-	-	-	-	In-house database matching	Putatively annotated
Hmtp000776	4,5,6-Trihydroxy-2-cyclohexen-1-ylideneacetonitrile	Alkaloids	[M+H]+	168.066	167.058	--	--	-	-	-	-	In-house database matching	Putatively annotated
Rfmb091	9S-Hydroxy-10E,12Z-octadecadienoic acid*	Lipids	[M-H]-	295.228	296.235	--	--	C14767	ko00591//Linoleic acid metabolism	Lipid metabolism	Metabolism	In-house and public database matching	Putatively annotated
Wcdp010162	1-Monolinolenoyl-Rac-Glycerol*	Lipids	[M+H]+	353.27	352.261	--	--	-	-	-	-	In-house database matching	Putatively annotated
Wbtn002952	1-(β-D-Glucopyranosyl)-3-ethyl-4-methyl-1H-pyrrole-2,5-dione	Others	[M-H]-	300.11	301.116	--	--	-	-	-	-	In-house database matching	Putatively annotated
Lcmp122918	shonanin	Lignans and Coumarins	[M+H]+	345.17	344.162	--	--	-	-	-	-	In-house database matching	Putatively annotated
pme3732	Cytidine	Nucleotides and derivatives	[M+H]+	244.093	243.085	65-46-3	HMDB0000089	C00475	ko01100//Metabolic pathways;ko02010//ABC transporters;ko00240//Pyrimidine metabolism	Global and overview maps;Membrane transport;Nucleotide metabolism	Environmental Information Processing;Metabolism	In-house and public database matching	Putatively annotated
MWS0434	Trans-dehydrorosinone	Others	[M-H]-	287.202	288.209	--	--	-	-	-	-	In-house database matching	Putatively annotated
Wdbp008550	Stemanthrene C	Others	[M+H]+	301.14	300.136	--	--	-	-	-	-	In-house database matching	Putatively annotated
Zmgn004894	Methyl 4-hydroxybenzoate*	Phenolic acids	[M-H]-	151.04	152.047	--	--	-	-	-	-	In-house database matching	Putatively annotated
ML10171848	D-Arabinono-1,4-lactone*	Others	[M-H]-	147.03	148.037	--	--	C00652	ko01100//Metabolic pathways;ko00053//Ascorbate and aldarate metabolism	Carbohydrate metabolism;Global and overview maps	Metabolism	In-house and public database matching	Putatively annotated
MWS00411g	L-2-Aminoadipate*	Amino acids and derivatives	[M+H]+	162.076	161.069	--	--	-	-	-	-	In-house database matching	Putatively annotated
MW0155308	Phe-Phe-Tyr	Amino acids and derivatives	[M+H]+	476.21	475.211	--	--	-	-	-	-	In-house database matching	Putatively annotated
MWSslk226	Benzylacetone	Others	[M+H]+	149.095	148.089	--	--	-	-	-	-	In-house database matching	Putatively annotated
Zmpn000638	3-Guanidinopropionic acid	Organic acids	[M-H]-	130.05	131.07	-	HMDB0013222	-	-	-	-	In-house and public database matching	Putatively annotated
pme1184	2'-Deoxyguanosine	Nucleotides and derivatives	[M+H]+	268.104	267.097	961-07-9	HMDB0000085	C00330	ko01100//Metabolic pathways;ko02010//ABC transporters;ko00230//Purine metabolism	Global and overview maps;Membrane transport;Nucleotide metabolism	Environmental Information Processing;Metabolism	In-house and public database matching	Putatively annotated
Zblp001009	3-pyridine-methanol-O-β-D-glucopyranosyl	Alkaloids	[M+H]+	272.11	271.106	--	--	-	-	-	-	In-house database matching	Putatively annotated
MWSmce705	Momordin Ic	Terpenoids	[M-H]-	763.43	764.435	--	--	-	-	-	-	In-house database matching	Putatively annotated
Jmzn006005	3,4-methylenedioxy cinnamyl alcohol	Others	[M-H]-	177.055	178.063	--	--	-	-	-	-	In-house database matching	Putatively annotated
pme2827	Palmitaldehyde	Lipids	[M-H]-	239.238	240.245	629-80-1	HMDB0001551	C00517	ko00071//Fatty acid degradation	Lipid metabolism	Metabolism	In-house and public database matching	Putatively annotated
Lssp210087	Matairesinol	Lignans and Coumarins	[M+H]+	359.15	358.142	580-72-3	HMDB0035698	C10682	ko01100//Metabolic pathways;ko01110//Biosynthesis of secondary metabolites;ko01061//Biosynthesis of phenylpropanoids	Chemical structure transformation maps;Global and overview maps	Metabolism	In-house and public database matching	Putatively annotated
Zasp102439	m-Aminophenylacetylene	Alkaloids	[M+H]+	118.06	117.058	--	--	-	-	-	-	In-house database matching	Putatively annotated
Zbsp002256	Pelargonidin-3-O-rutinoside	Flavonoids	[M]+	579.17	579.171	-	HMDB0304455	C12644	ko00942//Anthocyanin biosynthesis	Biosynthesis of other secondary metabolites	Metabolism	In-house and public database matching	Putatively annotated
Lasp003143	1,4-Benzodioxin-6-propanol	Others	[M+H]+	193.09	192.078	--	--	-	-	-	-	In-house database matching	Putatively annotated
pme3705	D-Glucoronic acid*	Others	[M-H]-	193.04	194.043	--	--	C00191	ko01100//Metabolic pathways;ko00520//Amino sugar and nucleotide sugar metabolism;ko00053//Ascorbate and aldarate metabolism;ko00040//Pentose and glucuronate interconversions;ko00562//Inositol phosphate metabolism	Carbohydrate metabolism;Global and overview maps	Metabolism	In-house and public database matching	Putatively annotated
Lcyp000689	Cyanidin-3-O-gentiobioside	Flavonoids	[M]+	611.16	611.161	--	--	-	-	-	-	In-house database matching	Putatively annotated
Lmbn003970	9,12,13-TriHOME; 9(S),12(S),13(S)-Trihydroxy-10(E)-octadecenoic acid	Lipids	[M-H]-	329.233	330.241	--	--	C14833	ko00591//Linoleic acid metabolism	Lipid metabolism	Metabolism	In-house and public database matching	Putatively annotated
MWS20148	Apigenin-4'-O-glucoside*	Flavonoids	[M+H]+	433.113	432.106	--	--	-	-	-	-	In-house database matching	Putatively annotated
Wbmp007921	Vitexlimolide A	Terpenoids	[M+H]+	349.24	348.23	--	--	-	-	-	-	In-house database matching	Putatively annotated
MWSHY0092	Eriodictyol-7-O-Rutinoside (Eriocitrin)	Flavonoids	[M+H]+	597.18	596.174	--	--	-	-	-	-	In-house database matching	Putatively annotated
Zamp004554	crataegifin C	Others	[M+H]+	333.13	332.126	--	--	-	-	-	-	In-house database matching	Putatively annotated
pme0010	L-Serine	Amino acids and derivatives	[M+H]+	106.05	105.043	56-45-1	HMDB0000187	C00065	ko01100//Metabolic pathways;ko01110//Biosynthesis of secondary metabolites;ko01120//Microbial metabolism in diverse environments;ko01060//Biosynthesis of plant secondary metabolites;ko02010//ABC transporters;ko01230//Biosynthesis of amino acids;ko01200//Carbon metabolism;ko00270//Cysteine and methionine metabolism;ko00970//Aminoacyl-tRNA biosynthesis;ko00630//Glyoxylate and dicarboxylate metaboli…	Amino acid metabolism;Biosynthesis of other secondary metabolites;Carbohydrate metabolism;Chemical structure transformation maps;Drug resistance: antimicrobial;Energy metabolism;Global and overview maps;Lipid metabolism;Membrane transport;Metabolism of other amino acids;Translation	Environmental Information Processing;Genetic Information Processing;Human Diseases;Metabolism	In-house and public database matching	Putatively annotated
Zmdp002216	L-γ-Glutamyl-L-leucine	Amino acids and derivatives	[M+H]+	261.14	260.137	--	--	-	-	-	-	In-house database matching	Putatively annotated
pmn001667	Procyanidin B4	Tannins	[M-H]-	577.14	578.142	4852-22-6	HMDB0013690	-	-	-	-	In-house and public database matching	Putatively annotated
Lmqn009021	PI(18:1/0:0)	Lipids	[M-H]-	597.304	598.312	1114770-15-8	HMDB0061693	-	-	-	-	In-house and public database matching	Putatively annotated
Lmtn003096	Secoisolariciresinol 4-O-glucoside	Lignans and Coumarins	[M-H]-	523.22	524.226	--	--	-	-	-	-	In-house database matching	Putatively annotated
Lmhp009034	LysoPE 16:1*	Lipids	[M+H]+	452.277	451.27	--	--	-	-	-	-	In-house database matching	Putatively annotated
mws0470	Methylmalonic acid*	Organic acids	[M-H]-	117.019	118.027	--	--	C02170	ko01100//Metabolic pathways;ko00240//Pyrimidine metabolism;ko00280//Valine, leucine and isoleucine degradation;ko00640//Propanoate metabolism	Amino acid metabolism;Carbohydrate metabolism;Global and overview maps;Nucleotide metabolism	Metabolism	In-house and public database matching	Putatively annotated
Qacp004358	1,7-Dihydroxy-3,4-dimethoxyxanthone-glucoside	Others	[M+H]+	451.12	450.116	--	--	-	-	-	-	In-house database matching	Putatively annotated
Zbqp002414	Glu-leu	Amino acids and derivatives	[M+H]+	261.15	260.137	5969-52-8	HMDB0028823	-	-	-	-	In-house and public database matching	Putatively annotated
WaYn002469	4',8''-Bisguaiacylglycerol	Lignans and Coumarins	[M-H]-	409.15	410.158	--	--	-	-	-	-	In-house database matching	Putatively annotated
Wmyn000217	2,6-dimethoxy-hydroquinone-4-O-β-D-glucopyranoside	Phenolic acids	[M-H]-	331.1	332.111	--	--	-	-	-	-	In-house database matching	Putatively annotated
mws0836	Procyanidin B1	Tannins	[M-H]-	577.14	578.142	20315-25-7	HMDB0029754	-	-	-	-	In-house and public database matching	Putatively annotated
mws0260	L-Arginine	Amino acids and derivatives	[M+H]+	175.12	174.112	-	HMDB0303361	C00062	ko01100//Metabolic pathways;ko01110//Biosynthesis of secondary metabolites;ko01060//Biosynthesis of plant secondary metabolites;ko02010//ABC transporters;ko01230//Biosynthesis of amino acids;ko00330//Arginine and proline metabolism;ko01064//Biosynthesis of alkaloids derived from ornithine, lysine and nicotinic acid;ko00970//Aminoacyl-tRNA biosynthesis;ko00220//Arginine biosynthesis;ko00261//Monob…	Amino acid metabolism;Biosynthesis of other secondary metabolites;Chemical structure transformation maps;Global and overview maps;Membrane transport;Translation	Environmental Information Processing;Genetic Information Processing;Metabolism	In-house and public database matching	Putatively annotated
mws2220	Gallocatechin 3-O-gallate*	Flavonoids	[M-H]-	457.078	458.085	--	--	-	-	-	-	In-house database matching	Putatively annotated
Lssp210310	3-hydroxylup-12(13),20(29)-diene	Terpenoids	[M+H]+	425.37	424.37	--	--	-	-	-	-	In-house database matching	Putatively annotated
mws0473	2-Methylsuccinic acid*	Organic acids	[M-H]-	131.035	132.042	--	--	-	-	-	-	In-house database matching	Putatively annotated
Lmmn000806	Dimethylmalonic acid*	Organic acids	[M-H]-	131.035	132.042	--	--	-	-	-	-	In-house database matching	Putatively annotated
Lmmn002164	Monomethyl succinate*	Organic acids	[M-H]-	131.035	132.042	--	--	-	-	-	-	In-house database matching	Putatively annotated
Wdtp010604	3,4,5-trihydroxy-6-(4-octylphenoxy)oxane-2-carboxylic acid	Phenolic acids	[M+H]+	383.2	382.199	--	--	-	-	-	-	In-house database matching	Putatively annotated
pmb0532	Inosine 5'-monophosphate	Nucleotides and derivatives	[M+H]+	349.054	348.047	131-99-7	HMDB0000175	C00130	ko01100//Metabolic pathways;ko01110//Biosynthesis of secondary metabolites;ko01060//Biosynthesis of plant secondary metabolites;ko01070//Biosynthesis of plant hormones;ko00230//Purine metabolism;ko01065//Biosynthesis of alkaloids derived from histidine and purine	Chemical structure transformation maps;Global and overview maps;Nucleotide metabolism	Metabolism	In-house and public database matching	Putatively annotated
pmf0175	2-Decanol*	Others	[M-H]-	157.16	158.167	--	--	-	-	-	-	In-house database matching	Putatively annotated
Wasn001446	Glucosyl 6-methylhept-6-ene-1,2,3,4,5-pentaol	Others	[M-H]-	353.15	354.153	--	--	-	-	-	-	In-house database matching	Putatively annotated
Wmmp000180	3,23-Dihydroxylup-20(29)-en-28-oic acid (Oplopanaxogenin C)	Terpenoids	[M+H]+	473.36	472.355	--	--	-	-	-	-	In-house database matching	Putatively annotated
MWSmce248	3-Hydroxycinnamic Acid*	Phenolic acids	[M-H]-	163.045	164.047	--	--	C12621	ko01100//Metabolic pathways;ko01120//Microbial metabolism in diverse environments;ko01220//Degradation of aromatic compounds;ko00360//Phenylalanine metabolism	Amino acid metabolism;Global and overview maps	Metabolism	In-house and public database matching	Putatively annotated
pmc0281	Ribosyladenosine	Nucleotides and derivatives	[M+H]+	400.146	399.139	--	--	-	-	-	-	In-house database matching	Putatively annotated
Lskp211399	Horsfieldin glucose	Lignans and Coumarins	[M+H]+	519.18	518.179	--	--	-	-	-	-	In-house database matching	Putatively annotated
mws0255	Cytosine	Nucleotides and derivatives	[M+H]+	112.05	111.043	71-30-7	HMDB0000630	C00380	ko01100//Metabolic pathways;ko00240//Pyrimidine metabolism	Global and overview maps;Nucleotide metabolism	Metabolism	In-house and public database matching	Putatively annotated
Lagp004602	Foliasalacioside B1	Terpenoids	[M+H]+	505.26	504.257	--	--	-	-	-	-	In-house database matching	Putatively annotated
pme2165	Orotic acid (Vitamin B13)	Others	[M-H]-	155.01	156.017	--	--	C00295	ko01100//Metabolic pathways;ko00240//Pyrimidine metabolism	Global and overview maps;Nucleotide metabolism	Metabolism	In-house and public database matching	Putatively annotated
mws4532g	D-Ornithine	Amino acids and derivatives	[M+H]+	133.097	132.09	348-66-3	HMDB0003374	C00515	ko01100//Metabolic pathways;ko01110//Biosynthesis of secondary metabolites	Global and overview maps	Metabolism	In-house and public database matching	Putatively annotated
MWSmce549	1-Monomyristin	Lipids	[M+H]+	303.25	302.246	-	HMDB0304951	-	-	-	-	In-house and public database matching	Putatively annotated
Lmzp004885	Tricin (5,7,4'-Trihydroxy-3',5'-dimethoxyflavone)	Flavonoids	[M+H]+	331.081	330.074	--	--	-	-	-	-	In-house database matching	Putatively annotated
pmb0865	LysoPC 18:3(2n isomer)	Lipids	[M+H]+	518.32	517.317	--	--	-	-	-	-	In-house database matching	Putatively annotated
pmn001712	3-Hydroxy-4-isopropylbenzylalcohol-3-O-sophoroside	Phenolic acids	[M+CH3COOH-H]-	549.22	490.205	--	--	-	-	-	-	In-house database matching	Putatively annotated
Zmpn003368	13S-Hydroxy-9Z,11E,15Z-octadecatrienoic acid	Lipids	[M-H]-	293.214	294.219	--	--	C16316	ko00592//alpha-Linolenic acid metabolism	Lipid metabolism	Metabolism	In-house and public database matching	Putatively annotated
Lsmp121706	pteleifoside C	Others	[M+H]+	519.24	518.236	--	--	-	-	-	-	In-house database matching	Putatively annotated
Hmcp002187	Limocitrin-3-O-galactoside	Flavonoids	[M+H]+	509.13	508.122	--	--	-	-	-	-	In-house database matching	Putatively annotated
Lmyn012331	Petroselinic acid*	Lipids	[M-H]-	281.25	282.256	--	--	-	-	-	-	In-house database matching	Putatively annotated
Lmmn002179	Methylsalicylate-2-O-glucoside	Phenolic acids	[M-H]-	313.093	314.1	--	--	-	-	-	-	In-house database matching	Putatively annotated
Zblp004317	(S)-3-(2-oxopropyl)-3-hydroxyindolin-2-one	Alkaloids	[M+H]+	206.08	205.074	--	--	-	-	-	-	In-house database matching	Putatively annotated
Lajp004644	Murrayacarpin A	Lignans and Coumarins	[M+H]+	207.07	206.057	--	--	-	-	-	-	In-house database matching	Putatively annotated
WaYn002719	8,8''-Bisguaiacylglycerol	Lignans and Coumarins	[M-H]-	409.15	410.158	--	--	-	-	-	-	In-house database matching	Putatively annotated
Hmcn001296	Cistanoside F	Phenolic acids	[M-H]-	487.15	488.153	--	--	-	-	-	-	In-house database matching	Putatively annotated
MWS20182	Dihydroferulic Acid	Phenolic acids	[M-H]-	195.066	196.074	1135-23-5	HMDB0062121	-	-	-	-	In-house and public database matching	Putatively annotated
mws0609	Guanosine 3',5'-cyclic monophosphate	Nucleotides and derivatives	[M-H]-	344.04	345.047	7665-99-8	HMDB0001314	C00942	ko01100//Metabolic pathways;ko00230//Purine metabolism	Global and overview maps;Nucleotide metabolism	Metabolism	In-house and public database matching	Putatively annotated
Lakn001671	2-β-D-Glucopyranosyloxy-5-hydroxy-phenylacetic acid	Phenolic acids	[M-H]-	329.09	330.095	--	--	-	-	-	-	In-house database matching	Putatively annotated
Lajp002668	Catechin-(4α-&gt;8)-Gallocatechin-(4α-&gt;8)-Gallocatechin	Flavonoids	[M+H]+	899.2	898.196	--	--	-	-	-	-	In-house database matching	Putatively annotated
Zmjn001030	Adenosine 2'-Phosphate	Nucleotides and derivatives	[M-H]-	346.057	347.063	130-49-4	HMDB0011617	-	-	-	-	In-house and public database matching	Putatively annotated
pmb0530	Nicotinic acid adenine dinucleotide	Nucleotides and derivatives	[M+H]+	664.12	663.109	6450-77-7	HMDB0001179	C00857	ko01100//Metabolic pathways;ko00760//Nicotinate and nicotinamide metabolism	Global and overview maps;Metabolism of cofactors and vitamins	Metabolism	In-house and public database matching	Putatively annotated
ML10172161	Hydroxypyruvic acid*	Organic acids	[M-H]-	103.004	104.011	--	--	C00168	ko01100//Metabolic pathways;ko01110//Biosynthesis of secondary metabolites;ko01120//Microbial metabolism in diverse environments;ko01200//Carbon metabolism;ko00630//Glyoxylate and dicarboxylate metabolism;ko00260//Glycine, serine and threonine metabolism	Amino acid metabolism;Carbohydrate metabolism;Global and overview maps	Metabolism	In-house and public database matching	Putatively annotated
pmn001642	Kaempferol-3-O-(2''-O-acetyl)glucuronide	Flavonoids	[M-H]-	503.083	504.09	--	--	-	-	-	-	In-house database matching	Putatively annotated
Wbmn004320	6'-O-p-hydroxybenzoylmussaenosidicacid	Terpenoids	[M-H]-	495.15	496.158	--	--	-	-	-	-	In-house database matching	Putatively annotated
MW0109387	Prolylhistidine	Amino acids and derivatives	[M+CH3COO]-	311.13	252.122	-	HMDB0029019	-	-	-	-	In-house and public database matching	Putatively annotated
Jmwn006041	Dehydrodiconiferylalcohol-9'-O-glucoside	Lignans and Coumarins	[M-H]-	519.19	520.194	--	--	-	-	-	-	In-house database matching	Putatively annotated
pmb2826	L-Citramalic acid	Organic acids	[M-H]-	147.03	148.037	--	--	C02614	ko01100//Metabolic pathways;ko00660//C5-Branched dibasic acid metabolism	Carbohydrate metabolism;Global and overview maps	Metabolism	In-house and public database matching	Putatively annotated
Lmzp003012	3-Hydroxy-4',5,7-Trimethoxyflavanone	Flavonoids	[M+H]+	331.12	330.11	--	--	-	-	-	-	In-house database matching	Putatively annotated
Lskp211413	2,3,20,22,25-Pentahydroxy-14-methyl-18-norcholesta-7,12-dien-6-one (Stachysterone A)	Steroids	[M+H]+	463.31	462.298	--	--	-	-	-	-	In-house database matching	Putatively annotated
pmp000101	Arecatannin C1	Tannins	[M+H]+	867.21	866.206	--	--	-	-	-	-	In-house database matching	Putatively annotated
MWS0132	Oxiglutatione	Amino acids and derivatives	[M-H]-	611.15	612.152	15718-51-1	HMDB0011691	C00127	ko01100//Metabolic pathways;ko00480//Glutathione metabolism	Global and overview maps;Metabolism of other amino acids	Metabolism	In-house and public database matching	Putatively annotated
Lssp210101	Kushenol S	Others	[M+H]+	341.14	340.131	--	--	-	-	-	-	In-house database matching	Putatively annotated
Zmcn003729	1-Hydroxypinoresinol-4'-O-Glucoside	Lignans and Coumarins	[M-H]-	535.182	536.189	--	--	-	-	-	-	In-house database matching	Putatively annotated
Zbqn002253	6-(((S)-1-carboxyethyl)amino)-4-hydroxyhexanoicacid	Amino acids and derivatives	[M-H]-	218.1	219.111	--	--	-	-	-	-	In-house database matching	Putatively annotated
Zmdn110307	Latifoloside L	Terpenoids	[M-H]-	1073.55	1074.56	--	--	-	-	-	-	In-house database matching	Putatively annotated
Yalp005912	Swietenialide D	Terpenoids	[M+H]+	807.34	806.336	--	--	-	-	-	-	In-house database matching	Putatively annotated
Zbqn003921	N-carboxy-N-(2-oxo-2-phenylethyl)-L-alanine	Amino acids and derivatives	[M-H]-	250.07	251.079	--	--	-	-	-	-	In-house database matching	Putatively annotated
Zjyp101832	Aborenone	Terpenoids	[M+H]+	425.37	424.37	--	--	-	-	-	-	In-house database matching	Putatively annotated
Zbxp002028	4-Demethylsimmondsin	Others	[M+H]+	362.14	361.137	--	--	-	-	-	-	In-house database matching	Putatively annotated
Zmmp003443	γ-Glu-Trp	Amino acids and derivatives	[M+H]+	334.14	333.132	--	--	-	-	-	-	In-house database matching	Putatively annotated
pme3188	Uridine 5'-monophosphate	Nucleotides and derivatives	[M-H]-	323.029	324.036	58-97-9	HMDB0000288	C00105	ko01100//Metabolic pathways;ko00240//Pyrimidine metabolism	Global and overview maps;Nucleotide metabolism	Metabolism	In-house and public database matching	Putatively annotated
Lmgp004829	5,7,4'-Trihydroxy-6,8-dimethoxyisoflavone-7-O-galactoside	Flavonoids	[M+H]+	493.13	492.127	--	--	-	-	-	-	In-house database matching	Putatively annotated
Wdzp006786	alismol	Terpenoids	[M+H]+	221.19	220.183	--	--	-	-	-	-	In-house database matching	Putatively annotated
Zmyn005252	3-Hydroxy-palmitic acid methyl ester	Lipids	[M-H]-	285.244	286.251	--	--	-	-	-	-	In-house database matching	Putatively annotated
pmb2893	N-p-Coumaroylhydroxyagmatine	Alkaloids	[M-H]-	291.146	292.154	--	--	-	-	-	-	In-house database matching	Putatively annotated
Zmdp000972	S-Methyl-L-cysteine	Amino acids and derivatives	[M+H]+	136.042	135.035	-	HMDB0302211	C22040	ko02010//ABC transporters	Membrane transport	Environmental Information Processing	In-house and public database matching	Putatively annotated
Zbbp004710	Platanionoside G	Others	[M+H]+	505.26	504.257	--	--	-	-	-	-	In-house database matching	Putatively annotated
Lman003972	6-O-Caffeoylarbutin	Phenolic acids	[M-H]-	433.114	434.121	--	--	-	-	-	-	In-house database matching	Putatively annotated
MWSHY0098	Epigallocatechin	Flavonoids	[M+H]+	307.08	306.074	970-73-0	HMDB0038365	C12127	ko01110//Biosynthesis of secondary metabolites;ko00941//Flavonoid biosynthesis	Biosynthesis of other secondary metabolites;Global and overview maps	Metabolism	In-house and public database matching	Putatively annotated
mws0574	2-Hydroxyisobutyric acid*	Organic acids	[M-H]-	103.04	104.047	--	--	-	-	-	-	In-house database matching	Putatively annotated
HJAP127	Quercetin-3-O-(2''-O-Rhamnosyl)rutinoside	Flavonoids	[M+H]+	757.22	756.211	--	--	-	-	-	-	In-house database matching	Putatively annotated
MW0108144	Met-Asn-Lys	Amino acids and derivatives	[M+H]+	392.19	391.189	--	--	-	-	-	-	In-house database matching	Putatively annotated
mws0192	Succinic acid*	Organic acids	[M-H]-	117.02	118.027	--	--	C00042	ko01100//Metabolic pathways;ko01110//Biosynthesis of secondary metabolites;ko01120//Microbial metabolism in diverse environments;ko01060//Biosynthesis of plant secondary metabolites;ko01061//Biosynthesis of phenylpropanoids;ko01063//Biosynthesis of alkaloids derived from shikimate pathway;ko01070//Biosynthesis of plant hormones;ko01200//Carbon metabolism;ko01064//Biosynthesis of alkaloids derived…	Amino acid metabolism;Carbohydrate metabolism;Chemical structure transformation maps;Energy metabolism;Global and overview maps;Metabolism of cofactors and vitamins	Metabolism	In-house and public database matching	Putatively annotated
mws0889	D-Threonic Acid	Others	[M-H]-	135.03	136.037	--	--	-	-	-	-	In-house database matching	Putatively annotated
pmd0130	LysoPC 14:0	Lipids	[M+H]+	468.31	467.301	--	--	-	-	-	-	In-house database matching	Putatively annotated
Zmyn000230	2-Dehydro-3-deoxy-L-arabinonate*	Others	[M-H]-	147.03	148.037	--	--	C00684	ko01100//Metabolic pathways;ko00053//Ascorbate and aldarate metabolism	Carbohydrate metabolism;Global and overview maps	Metabolism	In-house and public database matching	Putatively annotated
MWSHY0064	Isorhamnetin-3-O-neohesperidoside*	Flavonoids	[M+H]+	625.17	624.169	--	--	-	-	-	-	In-house database matching	Putatively annotated
Lmzp002365	Hesperetin-7-O-glucoside*	Flavonoids	[M+H]+	465.139	464.132	--	--	C16422	ko00941//Flavonoid biosynthesis	Biosynthesis of other secondary metabolites	Metabolism	In-house and public database matching	Putatively annotated
MWS201443	Ser-Lys	Amino acids and derivatives	[M+H]+	234.145	233.138	22677-61-8	HMDB0029044	-	-	-	-	In-house and public database matching	Putatively annotated
Hmhn003518	4-O-β-D-glucopyranosylferulic acid	Phenolic acids	[M-H]-	355.104	356.111	--	--	-	-	-	-	In-house database matching	Putatively annotated
Wccp002870	2-Amino-5-[(1-Carboxy-2-Phenylethyl)Amino]-5-Oxopentanoic acid	Alkaloids	[M+H]+	295.13	294.122	--	--	-	-	-	-	In-house database matching	Putatively annotated
Wbsp001938	Casuarine Analogue	Alkaloids	[M+H]+	220.12	219.111	--	--	-	-	-	-	In-house database matching	Putatively annotated
Hmlp006954	Collinsonidin	Terpenoids	[M+H]+	767.45	766.45	--	--	-	-	-	-	In-house database matching	Putatively annotated
Lmsp004450	Dehydrodiconiferyl alcohol	Lignans and Coumarins	[M+H]+	359.15	358.142	--	--	-	-	-	-	In-house database matching	Putatively annotated
mws1299	Luteolin-8-C-glucoside (Orientin)*	Flavonoids	[M+H]+	449.11	448.101	--	--	-	-	-	-	In-house database matching	Putatively annotated
pme2550	Cis-Aconitic acid	Organic acids	[M-H]-	173.009	174.016	585-84-2	HMDB0000072	C00417	ko01100//Metabolic pathways;ko01110//Biosynthesis of secondary metabolites;ko01120//Microbial metabolism in diverse environments;ko01060//Biosynthesis of plant secondary metabolites;ko01061//Biosynthesis of phenylpropanoids;ko01210//2-Oxocarboxylic acid metabolism;ko01063//Biosynthesis of alkaloids derived from shikimate pathway;ko01070//Biosynthesis of plant hormones;ko01064//Biosynthesis of alk…	Carbohydrate metabolism;Chemical structure transformation maps;Global and overview maps	Metabolism	In-house and public database matching	Putatively annotated
Zmdn001863	2-(7-Dihydroxyl)-benzofuranyl-ferulic acid	Phenolic acids	[M-H]-	325.07	326.079	--	--	-	-	-	-	In-house database matching	Putatively annotated
mws0668	Xanthosine	Nucleotides and derivatives	[M-H]-	283.07	284.076	146-80-5	HMDB0000299	C01762	ko01100//Metabolic pathways;ko01110//Biosynthesis of secondary metabolites;ko02010//ABC transporters;ko00230//Purine metabolism;ko01065//Biosynthesis of alkaloids derived from histidine and purine;ko00232//Caffeine metabolism	Biosynthesis of other secondary metabolites;Chemical structure transformation maps;Global and overview maps;Membrane transport;Nucleotide metabolism	Environmental Information Processing;Metabolism	In-house and public database matching	Putatively annotated
pme2651	NADP (Nicotinamide adenine dinucleotide phosphate)	Nucleotides and derivatives	[M-H]-	742.068	743.076	--	--	C00006	ko01100//Metabolic pathways;ko00760//Nicotinate and nicotinamide metabolism;ko00480//Glutathione metabolism;ko00195//Photosynthesis	Energy metabolism;Global and overview maps;Metabolism of cofactors and vitamins;Metabolism of other amino acids	Metabolism	In-house and public database matching	Putatively annotated
Zbsn003878	Vicenin-3	Flavonoids	[M-H]-	563.148	564.148	--	--	-	-	-	-	In-house database matching	Putatively annotated
MWSmce676	D-Arabinose*	Others	[M-H]-	149.05	150.053	--	--	C00216	ko01100//Metabolic pathways;ko00520//Amino sugar and nucleotide sugar metabolism;ko00053//Ascorbate and aldarate metabolism;ko00040//Pentose and glucuronate interconversions	Carbohydrate metabolism;Global and overview maps	Metabolism	In-house and public database matching	Putatively annotated
mws0675	β-Nicotinamide mononucleotide	Nucleotides and derivatives	[M+H]+	335.064	334.057	--	--	C00455	ko01100//Metabolic pathways;ko00760//Nicotinate and nicotinamide metabolism	Global and overview maps;Metabolism of cofactors and vitamins	Metabolism	In-house and public database matching	Putatively annotated
MWS201408	Asp-Glu	Amino acids and derivatives	[M+H]+	263.087	262.08	-	HMDB0028752	-	-	-	-	In-house and public database matching	Putatively annotated
Jmwn002172	3,4-dihydroxyphenylethanol-β-D-glucopyranoside	Phenolic acids	[M-H]-	315.11	316.116	--	--	-	-	-	-	In-house database matching	Putatively annotated
mws0856	Quercetin-4'-O-glucoside (Spiraeoside)*	Flavonoids	[M-H]-	463.09	464.096	--	--	-	-	-	-	In-house database matching	Putatively annotated
mws1329	Quercetin-7-O-glucoside	Flavonoids	[M-H]-	463.09	464.096	--	--	-	-	-	-	In-house database matching	Putatively annotated
Lmgp004959	Tricin-7-O-neohesperidoside*	Flavonoids	[M+H]+	639.19	638.185	--	--	-	-	-	-	In-house database matching	Putatively annotated
Zmkp000654	Vicine	Alkaloids	[M+H]+	305.11	304.102	152-93-2	HMDB0034073	-	-	-	-	In-house and public database matching	Putatively annotated
Zmjp000182	N-Monomethyl-L-arginine*	Amino acids and derivatives	[M+H]+	189.13	188.127	--	--	-	-	-	-	In-house database matching	Putatively annotated
Wcgp005566	3-hydroxy-6-propyl-3H-2-benzofuran-1-one	Others	[M+H]+	193.09	192.079	--	--	-	-	-	-	In-house database matching	Putatively annotated
MWS5164	N,N'-Dimethylarginine;SDMA*	Amino acids and derivatives	[M+H]+	203.15	202.143	--	--	-	-	-	-	In-house database matching	Putatively annotated
pmp000171	Andrographidine A	Flavonoids	[M+H]+	463.16	462.153	--	--	-	-	-	-	In-house database matching	Putatively annotated
Smcn000644	Leonuriside A	Phenolic acids	[M-H]-	331.1	332.111	121748-12-7	HMDB0031721	-	-	-	-	In-house and public database matching	Putatively annotated
mws0917	3,7-Di-O-methylquercetin	Flavonoids	[M-H]-	329.067	330.074	2068-02-02	HMDB0029263	C01265	ko01110//Biosynthesis of secondary metabolites;ko00944//Flavone and flavonol biosynthesis	Biosynthesis of other secondary metabolites;Global and overview maps	Metabolism	In-house and public database matching	Putatively annotated
mws1629	Aucubin	Terpenoids	[M-H]-	345.12	346.126	479-98-1	HMDB0036562	-	-	-	-	In-house and public database matching	Putatively annotated
Wdtp003420	3,4,5-Trihydroxy-6-[[3-(4-methoxyphenyl)oxiran-2-yl]methoxy]oxane-2-carboxylic acid	Phenolic acids	[M+H]+	357.12	356.111	--	--	-	-	-	-	In-house database matching	Putatively annotated
mws3133	Oxaceprol	Amino acids and derivatives	[M+H]+	174.077	173.069	51-35-4	HMDB0000725	C01157	ko01100//Metabolic pathways;ko02010//ABC transporters;ko00330//Arginine and proline metabolism	Amino acid metabolism;Global and overview maps;Membrane transport	Environmental Information Processing;Metabolism	In-house and public database matching	Putatively annotated
Lmmp002796	Gossypetin-3-O-rutinoside	Flavonoids	[M+H]+	627.16	626.148	--	--	-	-	-	-	In-house database matching	Putatively annotated
MWSslk141	Hesperidin methylchalcone	Flavonoids	[M+H]+	625.22	624.205	-	HMDB0253112	-	-	-	-	In-house and public database matching	Putatively annotated
Wasn000528	2-O-α-D-Glucopyranosyl-L-ascorbic acid	Others	[M-H]-	337.078	338.085	--	--	-	-	-	-	In-house database matching	Putatively annotated
Waln002782	1'-Galactoyl Ferulic acid	Phenolic acids	[M-H]-	371.1	372.106	--	--	-	-	-	-	In-house database matching	Putatively annotated
Lhmp122226	eucomic acid	Others	[M+H]+	241.07	240.063	--	--	-	-	-	-	In-house database matching	Putatively annotated
pmf0248	Delta-Tocopherol	Others	[M+H]+	403.357	402.35	119-13-1	HMDB0002902	C14151	ko01100//Metabolic pathways;ko01110//Biosynthesis of secondary metabolites;ko00130//Ubiquinone and other terpenoid-quinone biosynthesis	Global and overview maps;Metabolism of cofactors and vitamins	Metabolism	In-house and public database matching	Putatively annotated
Lmnp002584	Hispidulin-8-C-(2''-O-glucosyl)glucoside	Flavonoids	[M+H]+	625.18	624.169	--	--	-	-	-	-	In-house database matching	Putatively annotated
pme1194	2'-Deoxycytidine	Nucleotides and derivatives	[M+H]+	228.098	227.091	951-77-9	HMDB0000014	C00881	ko01100//Metabolic pathways;ko02010//ABC transporters;ko00240//Pyrimidine metabolism	Global and overview maps;Membrane transport;Nucleotide metabolism	Environmental Information Processing;Metabolism	In-house and public database matching	Putatively annotated
Zmmp003591	Delphinidin-3-O-(2'''-O-p-coumaroyl)rutinoside	Flavonoids	[M]+	757.22	757.219	--	--	-	-	-	-	In-house database matching	Putatively annotated
Lmzn001983	D-Threo-guaiacylglycerol-7-O-β-D-glucoside	Phenolic acids	[M-H]-	375.13	376.137	--	--	-	-	-	-	In-house database matching	Putatively annotated
Hmbn004734	3,23-Dihydroxy-30-noroleana-12,20(29)-dien-28-oic acid (30-Norhederagenin)	Terpenoids	[M-H]-	455.318	456.324	--	--	-	-	-	-	In-house database matching	Putatively annotated
mws1292	Isoschaftoside	Flavonoids	[M+H]+	565.16	564.148	--	--	-	-	-	-	In-house database matching	Putatively annotated
Zmgn000173	D-Ribose	Others	[M-H]-	149.05	150.053	613-83-2	HMDB0000283	-	-	-	-	In-house and public database matching	Putatively annotated
Zmjn001813	Pimelic acid*	Organic acids	[M-H]-	159.066	160.074	--	--	C02656	ko01100//Metabolic pathways;ko00780//Biotin metabolism	Global and overview maps;Metabolism of cofactors and vitamins	Metabolism	In-house and public database matching	Putatively annotated
Yajp005210	awabukinol	Terpenoids	[M+H]+	221.19	220.183	--	--	-	-	-	-	In-house database matching	Putatively annotated
MWS20147	Luteolin-3'-O-glucoside*	Flavonoids	[M+H]+	449.108	448.101	--	--	-	-	-	-	In-house database matching	Putatively annotated
Zawp009586	Scrophulasapoin Ia	Terpenoids	[M+H]+	929.548	928.54	--	--	-	-	-	-	In-house database matching	Putatively annotated
Zmzn000113	L-threo-3-Methylaspartate	Amino acids and derivatives	[M-H]-	146.05	147.053	--	--	C03618	ko01100//Metabolic pathways;ko01120//Microbial metabolism in diverse environments;ko01200//Carbon metabolism;ko00630//Glyoxylate and dicarboxylate metabolism;ko00660//C5-Branched dibasic acid metabolism	Carbohydrate metabolism;Global and overview maps	Metabolism	In-house and public database matching	Putatively annotated
mws0242	Suberic Acid	Organic acids	[M-H]-	173.082	174.089	505-48-6	HMDB0000893	-	-	-	-	In-house and public database matching	Putatively annotated
MWSHY0104	Luteolin-7-O-glucoside (Cynaroside)*	Flavonoids	[M+H]+	449.11	448.101	--	--	C03951	ko00944//Flavone and flavonol biosynthesis	Biosynthesis of other secondary metabolites	Metabolism	In-house and public database matching	Putatively annotated
Zmhn002643	4-O-(6'-O-Glucosyl-4''-hydroxybenzoyl)-4-hydroxybenzyl alcohol	Phenolic acids	[M-H]-	405.12	406.126	--	--	-	-	-	-	In-house database matching	Putatively annotated
Wcfp001812	Protocatechualdehyde	Others	[M+H]+	139.04	138.032	139-85-5	HMDB0059965	C16700	ko01063//Biosynthesis of alkaloids derived from shikimate pathway;ko00950//Isoquinoline alkaloid biosynthesis	Biosynthesis of other secondary metabolites;Chemical structure transformation maps	Metabolism	In-house and public database matching	Putatively annotated
Lssp210081	Procyanidin B5	Tannins	[M+H]+	579.15	578.142	12798-57-1	HMDB0038366	-	-	-	-	In-house and public database matching	Putatively annotated
mws1429	Vomifoliol (Blumenol A)	Terpenoids	[M-H]-	223.134	224.141	--	--	-	-	-	-	In-house database matching	Putatively annotated
Lmxn000393	Quebrachitol	Others	[M-H]-	193.07	194.079	642-38-6	HMDB0034221	-	-	-	-	In-house and public database matching	Putatively annotated
Zmxn110201	2,6-Dimethoxy-4-hydroxyphenol-1-O-ß-D-glucopyranoside	Others	[M-H]-	331.1	332.111	--	--	-	-	-	-	In-house database matching	Putatively annotated
Lmln007483	6,9,10-Trihydroxyoctadec-7-enoic acid; Sanleng acid	Lipids	[M-H]-	329.23	330.241	--	--	-	-	-	-	In-house database matching	Putatively annotated
Lmsp004749	Syringetin-3-O-rutinoside*	Flavonoids	[M+H]+	655.19	654.18	--	--	-	-	-	-	In-house database matching	Putatively annotated
MWS201455	Asp-Lys*	Amino acids and derivatives	[M+H]+	262.14	261.132	--	--	-	-	-	-	In-house database matching	Putatively annotated
HJN054	Secoisolariciresinol-9'-O-xyloside	Lignans and Coumarins	[M-H]-	493.209	494.215	--	--	-	-	-	-	In-house database matching	Putatively annotated
Zmyn005384	2R-Hydroxyoctadecanoic Acid*	Lipids	[M-H]-	299.26	300.266	--	--	-	-	-	-	In-house database matching	Putatively annotated
Zmdp001857	γ-Glutamyltyrosine	Amino acids and derivatives	[M+H]+	311.124	310.116	--	--	-	-	-	-	In-house database matching	Putatively annotated
Zmcp003989	Kaempferol-3-O-rhamnosyl(1→2)glucoside	Flavonoids	[M+H]+	595.163	594.159	--	--	-	-	-	-	In-house database matching	Putatively annotated
Lhwp110305	(6S,7E,9R)-vomifoliol-9-O-β-D-Xyl-(1-6)-O-β-D-Glu	Terpenoids	[M+H]+	519.24	518.236	--	--	-	-	-	-	In-house database matching	Putatively annotated
pmb2640	Dodecanoic acid (Lauric acid)	Lipids	[M-H]-	199.17	200.178	--	--	C02679	ko01100//Metabolic pathways;ko01110//Biosynthesis of secondary metabolites;ko00061//Fatty acid biosynthesis	Global and overview maps;Lipid metabolism	Metabolism	In-house and public database matching	Putatively annotated
MWS0552	Cis-10-Pentadecenoic Acid(C15:1)	Lipids	[M-H]-	239.2	240.209	--	--	-	-	-	-	In-house database matching	Putatively annotated
mws4170	D-Glucose*	Others	[M-H]-	179.06	180.063	--	--	C00031	ko01100//Metabolic pathways;ko01110//Biosynthesis of secondary metabolites;ko02010//ABC transporters;ko00520//Amino sugar and nucleotide sugar metabolism;ko00052//Galactose metabolism;ko00030//Pentose phosphate pathway;ko00500//Starch and sucrose metabolism;ko00010//Glycolysis / Gluconeogenesis;ko04931//Insulin resistance;ko00901//Indole alkaloid biosynthesis;ko04933//AGE-RAGE signaling pathway i…	Biosynthesis of other secondary metabolites;Carbohydrate metabolism;Endocrine and metabolic disease;Global and overview maps;Membrane transport	Environmental Information Processing;Human Diseases;Metabolism	In-house and public database matching	Putatively annotated
MWSHY0132	Quercetin-3-O-rhamnoside(Quercitrin)	Flavonoids	[M+H]+	449.108	448.101	--	--	C01750	ko00944//Flavone and flavonol biosynthesis	Biosynthesis of other secondary metabolites	Metabolism	In-house and public database matching	Putatively annotated
Qacp005275	3-Hydroxy-1,2-dimethoxyxanthone-glucoside	Others	[M+H]+	435.13	434.121	--	--	-	-	-	-	In-house database matching	Putatively annotated
pme0014	L-Glutamic acid	Amino acids and derivatives	[M+H]+	148.06	147.053	-	HMDB0060475	C00025	ko01100//Metabolic pathways;ko01110//Biosynthesis of secondary metabolites;ko01120//Microbial metabolism in diverse environments;ko01060//Biosynthesis of plant secondary metabolites;ko02010//ABC transporters;ko01230//Biosynthesis of amino acids;ko01210//2-Oxocarboxylic acid metabolism;ko01200//Carbon metabolism;ko00330//Arginine and proline metabolism;ko01064//Biosynthesis of alkaloids derived fr…	Amino acid metabolism;Biosynthesis of other secondary metabolites;Carbohydrate metabolism;Chemical structure transformation maps;Energy metabolism;Global and overview maps;Membrane transport;Metabolism of cofactors and vitamins;Metabolism of other amino acids;Translation	Environmental Information Processing;Genetic Information Processing;Metabolism	In-house and public database matching	Putatively annotated
MWS201464	Lys-Phe	Amino acids and derivatives	[M+H]+	294.182	293.174	-	HMDB0304786	-	-	-	-	In-house and public database matching	Putatively annotated
Lmfp004055	Morin-3-O-xyloside	Flavonoids	[M+H]+	435.09	434.085	--	--	-	-	-	-	In-house database matching	Putatively annotated
Wdxn003881	cynapanoside F	Steroids	[M-H]-	793.4	794.409	--	--	-	-	-	-	In-house database matching	Putatively annotated
pmb2406	LysoPC 17:0	Lipids	[M+H]+	510.355	509.348	--	--	-	-	-	-	In-house database matching	Putatively annotated
MW0155156	Phe-Gln-Asn	Amino acids and derivatives	[M+H]+	408.19	407.18	--	--	-	-	-	-	In-house database matching	Putatively annotated
MWS201412	Lys-Asp*	Amino acids and derivatives	[M+H]+	262.138	261.132	--	--	-	-	-	-	In-house database matching	Putatively annotated
Qmgp102003	O-Acetyljervine	Alkaloids	[M+H]+	468.31	467.304	--	--	-	-	-	-	In-house database matching	Putatively annotated
mws0396	Elaidic Acid*	Lipids	[M-H]-	281.25	282.256	--	--	-	-	-	-	In-house database matching	Putatively annotated
Lmmp002334	Quercetin-3-O-rutinoside-7-O-glucoside*	Flavonoids	[M+H]+	773.21	772.206	--	--	-	-	-	-	In-house database matching	Putatively annotated
mws0024	Gallic acid	Phenolic acids	[M-H]-	169.014	170.022	149-91-7	HMDB0005807	C01424	ko01120//Microbial metabolism in diverse environments;ko01061//Biosynthesis of phenylpropanoids	Chemical structure transformation maps;Global and overview maps	Metabolism	In-house and public database matching	Putatively annotated
pme1137	6-Hydroxynicotinic acid	Alkaloids	[M+H]+	140.034	139.027	5006-66-6	HMDB0002658	C01020	ko01100//Metabolic pathways;ko01120//Microbial metabolism in diverse environments;ko00760//Nicotinate and nicotinamide metabolism	Global and overview maps;Metabolism of cofactors and vitamins	Metabolism	In-house and public database matching	Putatively annotated
Lmyn007883	9,16-Dihydroxypalmitic acid	Lipids	[M-H]-	287.223	288.23	--	--	-	-	-	-	In-house database matching	Putatively annotated
pme1474	5'-Deoxy-5'-(methylthio)adenosine	Nucleotides and derivatives	[M+H]+	298.1	297.09	2457-80-9	HMDB0001173	C00170	ko01100//Metabolic pathways;ko01060//Biosynthesis of plant secondary metabolites;ko00270//Cysteine and methionine metabolism;ko00908//Zeatin biosynthesis	Amino acid metabolism;Chemical structure transformation maps;Global and overview maps;Metabolism of terpenoids and polyketides	Metabolism	In-house and public database matching	Putatively annotated
mws0147	β-Hydroxyisovaleric acid	Organic acids	[M-H]-	117.056	118.063	--	--	C20827	ko01100//Metabolic pathways;ko00280//Valine, leucine and isoleucine degradation	Amino acid metabolism;Global and overview maps	Metabolism	In-house and public database matching	Putatively annotated
Wafn003429	3-Methylbutyl 6-O-(alpha-L-arabinopyranosyl)-beta-D-glucopyranoside	Others	[M+CH3COOH-H]-	441.2	382.184	--	--	-	-	-	-	In-house database matching	Putatively annotated
pme2529	1,5-Anhydro-D-glucitol	Others	[M-H]-	163.061	164.069	-	HMDB0244228	-	-	-	-	In-house and public database matching	Putatively annotated
Lmmp000647	Glucan	Others	[M+H]+	505.17	504.169	--	--	-	-	-	-	In-house database matching	Putatively annotated
pme0264	Thymidine	Nucleotides and derivatives	[M+H]+	243.097	242.09	50-89-5	HMDB0000273	C00214	ko01100//Metabolic pathways;ko00240//Pyrimidine metabolism	Global and overview maps;Nucleotide metabolism	Metabolism	In-house and public database matching	Putatively annotated
pmb0863	LysoPC 16:2(2n isomer)	Lipids	[M+H]+	492.308	491.301	--	--	-	-	-	-	In-house database matching	Putatively annotated
mws0361	Palmitoleic Acid*	Lipids	[M-H]-	253.22	254.225	--	--	C08362	ko01100//Metabolic pathways;ko00061//Fatty acid biosynthesis	Global and overview maps;Lipid metabolism	Metabolism	In-house and public database matching	Putatively annotated
MWS201469	Glu-Arg	Amino acids and derivatives	[M+H]+	304.162	303.154	7219-59-2	HMDB0028813	-	-	-	-	In-house and public database matching	Putatively annotated
Zmyn000247	2-Hydroxyglutaric Acid*	Organic acids	[M-H]-	147.03	148.037	--	--	C03196	ko01100//Metabolic pathways;ko01120//Microbial metabolism in diverse environments;ko00310//Lysine degradation	Amino acid metabolism;Global and overview maps	Metabolism	In-house and public database matching	Putatively annotated
Lhcp102727	3-O-Rhamnosyl(1→2)arabinosyl-23-hydroxylup-20(29)-en-28-oic acid (Anemoside A3)	Terpenoids	[M+H]+	751.47	750.455	--	--	-	-	-	-	In-house database matching	Putatively annotated
mws4176	L-Alanyl-L-Phenylalanine	Amino acids and derivatives	[M+H]+	237.123	236.116	3061-90-3	HMDB0028694	-	-	-	-	In-house and public database matching	Putatively annotated
mws0214	D-Sorbitol	Others	[M-H]-	181.072	182.079	50-70-4	HMDB0000247	C00794	ko01100//Metabolic pathways;ko02010//ABC transporters;ko00052//Galactose metabolism;ko00051//Fructose and mannose metabolism	Carbohydrate metabolism;Global and overview maps;Membrane transport	Environmental Information Processing;Metabolism	In-house and public database matching	Putatively annotated
Zmhn000892	4-O-Glucosyl-3,4-dihydroxybenzyl alcohol	Phenolic acids	[M-H]-	301.09	302.1	--	--	-	-	-	-	In-house database matching	Putatively annotated
Wasn002329	Xanthurenic Acid 8-O-Glucoside	Alkaloids	[M-H]-	366.084	367.09	97451-32-6	HMDB0013118	-	-	-	-	In-house and public database matching	Putatively annotated
MW0147979	Cys-Arg-Asp	Amino acids and derivatives	[M+H]+	393.15	392.148	--	--	-	-	-	-	In-house database matching	Putatively annotated
Wbmn00859	vitelignin A	Lignans and Coumarins	[M-H]-	383.08	384.084	--	--	-	-	-	-	In-house database matching	Putatively annotated
WaYn000716	Citric Acid diglucoside	Organic acids	[M-H]-	515.12	516.133	--	--	-	-	-	-	In-house database matching	Putatively annotated
mws0011	Syringin	Phenolic acids	[M-H]-	371.135	372.142	--	--	C01533	ko00940//Phenylpropanoid biosynthesis	Biosynthesis of other secondary metabolites	Metabolism	In-house and public database matching	Putatively annotated
Smlp002877	Peonidin-3-O-arabinoside	Flavonoids	[M]+	433.113	433.113	--	--	-	-	-	-	In-house database matching	Putatively annotated
Lmqn000432	1-(sn-Glycero-3-phospho)-1D-myo-inositol	Others	[M-H]-	333.06	334.067	129830-95-1	HMDB0011649	-	-	-	-	In-house and public database matching	Putatively annotated
Lmcp002302	N6-(2-Hydroxyethyl)adenosine*	Nucleotides and derivatives	[M+H]+	312.13	311.123	--	--	-	-	-	-	In-house database matching	Putatively annotated
pmp000530	Phellodendroside	Flavonoids	[M+H]+	519.19	518.179	--	--	-	-	-	-	In-house database matching	Putatively annotated
Hmln001281	Phyllanthusiin F	Tannins	[M-H]-	623.093	624.096	--	--	-	-	-	-	In-house database matching	Putatively annotated
mws2186	Avicularin(Quercetin-3-O-α-L-arabinofuranoside)*	Flavonoids	[M+H]+	435.09	434.085	--	--	-	-	-	-	In-house database matching	Putatively annotated
pmd0136	LysoPC 18:0(2n isomer)	Lipids	[M+H]+	524.37	523.364	--	--	-	-	-	-	In-house database matching	Putatively annotated
Xmsn002700	Taxifolin-3'-O-glucoside	Flavonoids	[M-H]-	465.125	466.111	--	--	-	-	-	-	In-house database matching	Putatively annotated
pmn001380	Eucommiol	Others	[M-H]-	187.098	188.105	--	--	-	-	-	-	In-house database matching	Putatively annotated
MWSHC20163	Cetostearic acid	Lipids	[M-H]-	255.24	256.24	--	--	-	-	-	-	In-house database matching	Putatively annotated
pme0434	Procyanidin B2	Tannins	[M-H]-	577.14	578.142	29106-49-8	HMDB0033973	-	-	-	-	In-house and public database matching	Putatively annotated
Zbln006102	3,3'-O-Dimethylellagic Acid	Tannins	[M-H]-	329.029	330.038	--	--	-	-	-	-	In-house database matching	Putatively annotated
MWStz070	N-(2-Hydroxy-4-methoxyphenyl)acetamide	Alkaloids	[M+H]+	182.08	181.074	--	--	-	-	-	-	In-house database matching	Putatively annotated
Lmln010063	2,6-Di-tert-butylphenol*	Phenolic acids	[M-H]-	205.16	206.167	--	--	-	-	-	-	In-house database matching	Putatively annotated
MW0153505	Met-Asn-Gly	Amino acids and derivatives	[M+H]+	321.11	320.115	--	--	-	-	-	-	In-house database matching	Putatively annotated
pme3083	2-(Formylamino)benzoic acid	Phenolic acids	[M-H]-	164.035	165.043	3342-77-6	HMDB0004089	C05653	ko01100//Metabolic pathways;ko00380//Tryptophan metabolism	Amino acid metabolism;Global and overview maps	Metabolism	In-house and public database matching	Putatively annotated
MWSslk235	Allitol	Others	[M-H]-	181.072	182.079	--	--	-	-	-	-	In-house database matching	Putatively annotated
Lazn003893	Erythro-Guaiacylglycerol-β-Coniferyl Ether	Lignans and Coumarins	[M-H]-	375.15	376.152	--	--	-	-	-	-	In-house database matching	Putatively annotated
MW0151118	His-Trp-Trp	Amino acids and derivatives	[M+H]+	528.23	527.228	--	--	-	-	-	-	In-house database matching	Putatively annotated
Zmsp000306	1,4-dideoxy-1,4-imino-D-arabinitol	Alkaloids	[M+H]+	134.08	133.074	--	--	-	-	-	-	In-house database matching	Putatively annotated
MWS20987	N5-(1-Iminoethyl)-L-ornithine	Amino acids and derivatives	[M+H]+	174.124	173.116	-	HMDB0246210	-	-	-	-	In-house and public database matching	Putatively annotated
pmb0864	LysoPE 14:0*	Lipids	[M+H]+	426.262	425.254	--	--	-	-	-	-	In-house database matching	Putatively annotated
Xmyp005654	Kaempferol-4'-O-glucoside*	Flavonoids	[M+H]+	449.106	448.101	--	--	-	-	-	-	In-house database matching	Putatively annotated
ZbWn002006	N-acetylvaline*	Amino acids and derivatives	[M-H]-	158.082	159.089	--	--	-	-	-	-	In-house database matching	Putatively annotated
MWS2032	6-Methylnicotinamide	Alkaloids	[M+H]+	137.071	136.064	6960-22-1	HMDB0013704	-	-	-	-	In-house and public database matching	Putatively annotated
Wcqp009520	Cyclocarioside V	Terpenoids	[M+H]+	647.41	646.408	--	--	-	-	-	-	In-house database matching	Putatively annotated
HJN053	2α,3α-Epoxy-5,7,3',4'-tetrahydroxyflavan-(4β→8)-epicatechin*	Tannins	[M-H]-	575.122	576.127	--	--	-	-	-	-	In-house database matching	Putatively annotated
HJN069	Tetrahydroxyflavan-(4α-8-epicatechin)	Flavonoids	[M-H]-	575.12	576.127	--	--	-	-	-	-	In-house database matching	Putatively annotated
pmn001687	Cis-Coutaric acid	Phenolic acids	[M-H]-	295.05	296.053	67920-37-0	HMDB0034620	-	-	-	-	In-house and public database matching	Putatively annotated
Zbsp004136	Quercetin-3-O-(6''-O-arabinosyl)glucoside*	Flavonoids	[M+H]+	597.14	596.138	--	--	-	-	-	-	In-house database matching	Putatively annotated
WaYp004612	Sterubin 5-O-Glucoside	Flavonoids	[M+H]+	465.14	464.132	--	--	-	-	-	-	In-house database matching	Putatively annotated
mws0744	Dihydromyricetin (Ampelopsin)	Flavonoids	[M-H]-	319.05	320.053	--	--	C02906	ko01110//Biosynthesis of secondary metabolites;ko00941//Flavonoid biosynthesis	Biosynthesis of other secondary metabolites;Global and overview maps	Metabolism	In-house and public database matching	Putatively annotated
Zmgn002106	N-Acetyl-L-phenylalanine	Amino acids and derivatives	[M-H]-	206.084	207.089	2018-61-3	HMDB0000512	C03519	ko01100//Metabolic pathways;ko00360//Phenylalanine metabolism	Amino acid metabolism;Global and overview maps	Metabolism	In-house and public database matching	Putatively annotated
pmp000579	Diosmetin-7-O-galactoside*	Flavonoids	[M+H]+	463.123	462.116	--	--	-	-	-	-	In-house database matching	Putatively annotated
pme2601	3-Hydroxypropanoic acid	Organic acids	[M-H]-	89.0244	90.0317	503-66-2	HMDB0000700	C01013	ko01100//Metabolic pathways;ko01120//Microbial metabolism in diverse environments;ko01200//Carbon metabolism;ko00240//Pyrimidine metabolism;ko00410//beta-Alanine metabolism;ko00640//Propanoate metabolism	Carbohydrate metabolism;Global and overview maps;Metabolism of other amino acids;Nucleotide metabolism	Metabolism	In-house and public database matching	Putatively annotated
Hmmp005770	Saponin PG	Terpenoids	[M+H]+	883.5	882.498	--	--	-	-	-	-	In-house database matching	Putatively annotated
Zbsp002100	Catechin-(4alpha-&gt;8)-gallocatechin	Flavonoids	[M+H]+	595.14	594.137	--	--	-	-	-	-	In-house database matching	Putatively annotated
pmp000236	Isovitexin-7-O-xyloside	Flavonoids	[M+H]+	565.155	564.148	--	--	-	-	-	-	In-house database matching	Putatively annotated
Zbhn006453	Pedalitin	Flavonoids	[M-H]-	315.05	316.058	--	--	-	-	-	-	In-house database matching	Putatively annotated
MWS4471	N-Alpha-Acetyl-L-Asparagine	Amino acids and derivatives	[M-H]-	173.057	174.064	--	--	-	-	-	-	In-house database matching	Putatively annotated
mws0885	2,4-Dihydroxybenzoic acid	Phenolic acids	[M-H]-	153.019	154.027	89-86-1	HMDB0029666	-	-	-	-	In-house and public database matching	Putatively annotated
MW0158560	Tyr-Met-Tyr	Amino acids and derivatives	[M+H]+	476.18	475.178	--	--	-	-	-	-	In-house database matching	Putatively annotated
MW0155088	Phe-Arg-Asp	Amino acids and derivatives	[M+H]+	437.21	436.207	--	--	-	-	-	-	In-house database matching	Putatively annotated
Lmsp004301	3',5,5',7-Tetrahydroxyflavanone-7-O-glucoside	Flavonoids	[M+H]+	451.123	450.116	--	--	-	-	-	-	In-house database matching	Putatively annotated
mws1488	Palmitic acid	Lipids	[M-H]-	255.233	256.24	-	HMDB0303203	C00249	ko01100//Metabolic pathways;ko01060//Biosynthesis of plant secondary metabolites;ko01040//Biosynthesis of unsaturated fatty acids;ko00061//Fatty acid biosynthesis;ko00073//Cutin, suberine and wax biosynthesis;ko00071//Fatty acid degradation;ko01212//Fatty acid metabolism;ko00062//Fatty acid elongation	Chemical structure transformation maps;Global and overview maps;Lipid metabolism	Metabolism	In-house and public database matching	Putatively annotated
mws1336	4-Aminobenzoic acid	Phenolic acids	[M+H]+	138.055	137.048	-	HMDB0304171	C00568	ko01100//Metabolic pathways;ko01120//Microbial metabolism in diverse environments;ko01061//Biosynthesis of phenylpropanoids;ko00790//Folate biosynthesis	Chemical structure transformation maps;Global and overview maps;Metabolism of cofactors and vitamins	Metabolism	In-house and public database matching	Putatively annotated
pmb2928	Gallic acid-4-O-glucoside	Phenolic acids	[M-H]-	331.067	332.074	--	--	-	-	-	-	In-house database matching	Putatively annotated
mws1574	Geniposidic acid	Terpenoids	[M-H]-	373.114	374.121	27741-01-1	HMDB0034942	C11673	ko01110//Biosynthesis of secondary metabolites;ko00902//Monoterpenoid biosynthesis	Global and overview maps;Metabolism of terpenoids and polyketides	Metabolism	In-house and public database matching	Putatively annotated
HJN051	Tamarixetin-3-O-rutinoside	Flavonoids	[M-H]-	623.16	624.169	--	--	-	-	-	-	In-house database matching	Putatively annotated
pme0085	Rosmarinic acid*	Phenolic acids	[M-H]-	359.077	360.084	--	--	C01850	ko01100//Metabolic pathways;ko00350//Tyrosine metabolism	Amino acid metabolism;Global and overview maps	Metabolism	In-house and public database matching	Putatively annotated
Lmfn004235	Myricetin-3,7,3'-trimethyl ether*	Flavonoids	[M-H]-	359.077	360.084	--	--	-	-	-	-	In-house database matching	Putatively annotated
Zmpn000199	D-Galactaric acid	Others	[M-H]-	209.03	210.038	526-99-8	HMDB0000639	C00879	ko01100//Metabolic pathways;ko00053//Ascorbate and aldarate metabolism	Carbohydrate metabolism;Global and overview maps	Metabolism	In-house and public database matching	Putatively annotated
pmb0382	O-Feruloyl 4-hydroxycoumarin	Lignans and Coumarins	[M+H]+	339.09	338.079	--	--	-	-	-	-	In-house database matching	Putatively annotated
pme2761	4-Hydroxy-2-oxoglutaric acid	Organic acids	[M-H]-	161.009	162.016	1187-99-1	HMDB0002070	C01127	ko01100//Metabolic pathways;ko00630//Glyoxylate and dicarboxylate metabolism	Carbohydrate metabolism;Global and overview maps	Metabolism	In-house and public database matching	Putatively annotated
Yshj000011	2,6-dimethoxy-4-hydroxyphenyl-1-O-beta-D-glucopyranoside	Phenolic acids	[M+H]+	333.12	332.111	--	--	-	-	-	-	In-house database matching	Putatively annotated
Lmqn002978	Fraxetin (7,8-Dihydroxy-6-methoxycoumarin)	Lignans and Coumarins	[M-H]-	207.03	208.037	--	--	C09265	ko01110//Biosynthesis of secondary metabolites	Global and overview maps	Metabolism	In-house and public database matching	Putatively annotated
Hmsn001911	Idesin	Phenolic acids	[M-H]-	301.09	302.1	--	--	-	-	-	-	In-house database matching	Putatively annotated
Zmxp003107	Luteolin-7,3'-di-O-glucoside	Flavonoids	[M+H]+	611.161	610.153	--	--	-	-	-	-	In-house database matching	Putatively annotated
MWS5206	4-Hydroxyphenyllactic Acid*	Phenolic acids	[M-H]-	181.051	182.058	--	--	-	-	-	-	In-house database matching	Putatively annotated
MWSmce690	Erythorbic Acid; Isoascorbic Acid	Others	[M-H]-	175.02	176.032	--	--	-	-	-	-	In-house database matching	Putatively annotated
mws1584	1,3-O-Dicaffeoylquinic Acid (Cynarin)	Phenolic acids	[M-H]-	515.12	516.127	--	--	-	-	-	-	In-house database matching	Putatively annotated
MWSHY0046	Quercetin-3-O-glucoside (Isoquercitrin)*	Flavonoids	[M+H]+	465.1	464.096	--	--	C05623	ko01100//Metabolic pathways;ko01110//Biosynthesis of secondary metabolites;ko00944//Flavone and flavonol biosynthesis	Biosynthesis of other secondary metabolites;Global and overview maps	Metabolism	In-house and public database matching	Putatively annotated
MWS5231	Tridecanedioic acid	Lipids	[M-H]-	243.161	244.167	505-52-2	HMDB0002327	-	-	-	-	In-house and public database matching	Putatively annotated
MA10107783	3-[(1-Carboxyvinyl)oxy]benzoic acid	Phenolic acids	[M-H]-	207.03	208.037	--	--	C20772	ko01100//Metabolic pathways;ko01110//Biosynthesis of secondary metabolites;ko00130//Ubiquinone and other terpenoid-quinone biosynthesis	Global and overview maps;Metabolism of cofactors and vitamins	Metabolism	In-house and public database matching	Putatively annotated
Zbqn001652	N-malonylproline	Amino acids and derivatives	[M-H]-	200.055	201.064	--	--	-	-	-	-	In-house database matching	Putatively annotated
Wbkn004774	Javanicoside I	Terpenoids	[M-H]-	681.23	682.247	--	--	-	-	-	-	In-house database matching	Putatively annotated
mws0920	Tricetin (5,7,3',4',5'-Pentahydroxyflavone)	Flavonoids	[M-H]-	301.035	302.043	--	--	C10192	ko00941//Flavonoid biosynthesis	Biosynthesis of other secondary metabolites	Metabolism	In-house and public database matching	Putatively annotated
Zbfn002396	Caffeoyl-O-mannitol	Phenolic acids	[M-H]-	343.102	344.111	--	--	-	-	-	-	In-house database matching	Putatively annotated
pme2755	N-Acetyl-D-glucosamine	Others	[M+H]+	222.097	221.09	-	HMDB0244808	C00140	ko01100//Metabolic pathways;ko02010//ABC transporters;ko00520//Amino sugar and nucleotide sugar metabolism	Carbohydrate metabolism;Global and overview maps;Membrane transport	Environmental Information Processing;Metabolism	In-house and public database matching	Putatively annotated
Wcsn010496	6,10,14-Trimethylpentadeca-5,9-Diene-2,13-Dione	Others	[M-H]-	277.22	278.225	--	--	-	-	-	-	In-house database matching	Putatively annotated
MWS20145	Eriodictyol-7-O-glucoside	Flavonoids	[M+H]+	451.12	450.116	38965-51-4	HMDB0029544	-	-	-	-	In-house and public database matching	Putatively annotated
pmb2654	Anthranilate-1-O-Sophoroside	Phenolic acids	[M-H]-	460.146	461.153	--	--	-	-	-	-	In-house database matching	Putatively annotated
Zbsp004455	Tricin-5,7-O-diglucoside*	Flavonoids	[M+H]+	655.18	654.18	--	--	-	-	-	-	In-house database matching	Putatively annotated
HJAP153	Kalopanaxsaponin H	Terpenoids	[M+H]+	913.51	912.508	--	--	-	-	-	-	In-house database matching	Putatively annotated
Lahn006105	6-Demethoxy-4'-O-methylcapillarisin glucoside	Others	[M-H]-	461.11	462.116	--	--	-	-	-	-	In-house database matching	Putatively annotated
Hmpp003270	Luteolin-4'-O-glucoside*	Flavonoids	[M+H]+	449.108	448.101	--	--	-	-	-	-	In-house database matching	Putatively annotated
MWSslk184	3,6'-Disinapoylsucrose	Phenolic acids	[M-H]-	753.226	754.232	--	--	-	-	-	-	In-house database matching	Putatively annotated
MWSCX001	5-hydroxymaltol	Others	[M+H]+	143.03	142.027	1073-96-7	HMDB0032988	-	-	-	-	In-house and public database matching	Putatively annotated
MW0158253	Trp-Thr-His	Amino acids and derivatives	[M+H]+	443.2	442.196	--	--	-	-	-	-	In-house database matching	Putatively annotated
Zmxp004471	Thunberginol B	Lignans and Coumarins	[M+H]+	287.06	286.048	--	--	-	-	-	-	In-house database matching	Putatively annotated
Lmbn000193	Tartronate semialdehyde*	Organic acids	[M-H]-	103.004	104.011	--	--	C01146	ko01100//Metabolic pathways;ko00053//Ascorbate and aldarate metabolism;ko00630//Glyoxylate and dicarboxylate metabolism	Carbohydrate metabolism;Global and overview maps	Metabolism	In-house and public database matching	Putatively annotated
Wcop004851	5,6-dimethyl-2-benzofuran-1,3-dione	Terpenoids	[M+H]+	177.05	176.047	--	--	-	-	-	-	In-house database matching	Putatively annotated
Lmbn004790	Methyl 3-(3-hydroxy-4-methoxyphenyl)propanoate*	Phenolic acids	[M-H]-	209.08	210.089	--	--	-	-	-	-	In-house database matching	Putatively annotated
Hmmp003004	Vogeloside	Terpenoids	[M+H]+	389.144	388.137	--	--	-	-	-	-	In-house database matching	Putatively annotated
mws1430	Lup-20(29)-en-3-one (Lupenone)	Terpenoids	[M+H]+	425.378	424.37	--	--	-	-	-	-	In-house database matching	Putatively annotated
Lsmp121707	Cuneataside E	Others	[M+H]+	505.27	504.257	--	--	-	-	-	-	In-house database matching	Putatively annotated
Zbzp008926	stenopterin A	Terpenoids	[M+Na]+	407.2	384.215	--	--	-	-	-	-	In-house database matching	Putatively annotated
mws4174	N-Acetyl-D-mannosamine	Others	[M+H]+	222.097	221.09	7772-94-3	HMDB0001129	C00645	ko01100//Metabolic pathways;ko00520//Amino sugar and nucleotide sugar metabolism	Carbohydrate metabolism;Global and overview maps	Metabolism	In-house and public database matching	Putatively annotated
Lmyn003835	4-(3,4,5-Trihydroxybenzoxy)benzoic acid	Phenolic acids	[M-H]-	289.04	290.043	--	--	-	-	-	-	In-house database matching	Putatively annotated
pme1086	Glutathione reduced form	Amino acids and derivatives	[M-H]-	306.08	307.084	--	--	C00051	ko01100//Metabolic pathways;ko02010//ABC transporters;ko00270//Cysteine and methionine metabolism;ko00480//Glutathione metabolism	Amino acid metabolism;Global and overview maps;Membrane transport;Metabolism of other amino acids	Environmental Information Processing;Metabolism	In-house and public database matching	Putatively annotated
MWS3270	Quinolinic Acid	Alkaloids	[M-H]-	166.019	167.022	89-00-9	HMDB0000232	C03722	ko01100//Metabolic pathways;ko01060//Biosynthesis of plant secondary metabolites;ko01064//Biosynthesis of alkaloids derived from ornithine, lysine and nicotinic acid;ko00760//Nicotinate and nicotinamide metabolism;ko00380//Tryptophan metabolism;ko00410//beta-Alanine metabolism	Amino acid metabolism;Chemical structure transformation maps;Global and overview maps;Metabolism of cofactors and vitamins;Metabolism of other amino acids	Metabolism	In-house and public database matching	Putatively annotated
MWSmce118	Imidazole-4-Acetic Acid*	Alkaloids	[M+H]+	127.047	126.043	--	--	C02835	ko01100//Metabolic pathways;ko00340//Histidine metabolism	Amino acid metabolism;Global and overview maps	Metabolism	In-house and public database matching	Putatively annotated
pmp001111	Violanthin	Flavonoids	[M+H]+	579.17	578.164	-	HMDB0302837	-	-	-	-	In-house and public database matching	Putatively annotated
pmp001311	6-Hydroxykaempferol-7,6-O-Diglucoside	Flavonoids	[M+H]+	627.16	626.148	--	--	-	-	-	-	In-house database matching	Putatively annotated
MWS201388	Asn-Hyp	Amino acids and derivatives	[M+H]+	246.109	245.101	844640-50-2	HMDB0028732	-	-	-	-	In-house and public database matching	Putatively annotated
Hmgp003086	Tricin-7-O-rutinoside*	Flavonoids	[M+H]+	639.192	638.185	--	--	-	-	-	-	In-house database matching	Putatively annotated
pma1303	LysoPC 16:2	Lipids	[M+H]+	492.308	491.301	--	--	-	-	-	-	In-house database matching	Putatively annotated
pmb3079	N-Acetyl-D-glucosamine-1-phosphate	Others	[M-H]-	300.049	301.056	--	--	-	-	-	-	In-house database matching	Putatively annotated
MWSHC20189	Epipinoresinol*	Lignans and Coumarins	[M-H]-	357.134	358.142	--	--	-	-	-	-	In-house database matching	Putatively annotated
Zmzn003953	13(s)-hydroperoxy-(9z,11e,15z)-octadecatrienoic acid	Lipids	[M-H]-	309.2	310.214	--	--	C04785	ko01100//Metabolic pathways;ko01110//Biosynthesis of secondary metabolites;ko00592//alpha-Linolenic acid metabolism	Global and overview maps;Lipid metabolism	Metabolism	In-house and public database matching	Putatively annotated
MWSHY0174	Epicatechin*	Flavonoids	[M+H]+	291.086	290.079	--	--	C09727	ko01100//Metabolic pathways;ko01110//Biosynthesis of secondary metabolites;ko01061//Biosynthesis of phenylpropanoids;ko00941//Flavonoid biosynthesis	Biosynthesis of other secondary metabolites;Chemical structure transformation maps;Global and overview maps	Metabolism	In-house and public database matching	Putatively annotated
MW0158138	Trp-Gln-Thr	Amino acids and derivatives	[M+H]+	434.2	433.196	--	--	-	-	-	-	In-house database matching	Putatively annotated
Zbpp001797	Isorhamnetin-3-O-rutinoside-7-O-rhamnoside	Flavonoids	[M+H]+	771.23	770.227	--	--	-	-	-	-	In-house database matching	Putatively annotated
Lazn005262	Erythro-Guaiacylglycerol-β-Sinapyl Ether	Lignans and Coumarins	[M-H]-	405.15	406.163	--	--	-	-	-	-	In-house database matching	Putatively annotated
pme2117	Adenosine 5'-diphosphate	Nucleotides and derivatives	[M-H]-	426.022	427.029	58-64-0	HMDB0001341	C00008	ko01100//Metabolic pathways;ko01110//Biosynthesis of secondary metabolites;ko00230//Purine metabolism;ko00908//Zeatin biosynthesis;ko00190//Oxidative phosphorylation;ko00195//Photosynthesis	Energy metabolism;Global and overview maps;Metabolism of terpenoids and polyketides;Nucleotide metabolism	Metabolism	In-house and public database matching	Putatively annotated
Zbln004208	2α,3α-Epoxy-5,7,3',4'-tetrahydroxyflavan-(4β-8-epicatechin)	Tannins	[M-H]-	575.12	576.127	--	--	-	-	-	-	In-house database matching	Putatively annotated
Zmsp002526	Haemanthamin	Alkaloids	[M+H]+	302.14	301.131	--	--	-	-	-	-	In-house database matching	Putatively annotated
Zmyn004676	17-Hydroxylinolenic acid	Lipids	[M-H]-	293.213	294.219	-	HMDB0011108	C16346	ko00592//alpha-Linolenic acid metabolism	Lipid metabolism	Metabolism	In-house and public database matching	Putatively annotated
mws0572	5-Methylcytosine	Nucleotides and derivatives	[M+H]+	126.066	125.059	554-01-8	HMDB0002894	C02376	ko01100//Metabolic pathways;ko00240//Pyrimidine metabolism	Global and overview maps;Nucleotide metabolism	Metabolism	In-house and public database matching	Putatively annotated
MW0155102	Phe-Asn-Asn	Amino acids and derivatives	[M+H]+	394.17	393.165	--	--	-	-	-	-	In-house database matching	Putatively annotated
MWSHY0142	Quercetin-3-O-(2''-O-galloyl)galactoside	Flavonoids	[M+H]+	617.114	616.106	--	--	-	-	-	-	In-house database matching	Putatively annotated
MW0155367	Phe-Trp-Glu	Amino acids and derivatives	[M+H]+	481.2	480.201	--	--	-	-	-	-	In-house database matching	Putatively annotated
Wbjp001317	vasicinone	Alkaloids	[M+H]+	203.08	202.074	-	HMDB0259770	-	-	-	-	In-house and public database matching	Putatively annotated
Zmsp002859	Comolactone A	Others	[M+Na]+	193.09	170.094	--	--	-	-	-	-	In-house database matching	Putatively annotated
MW0159131	Val-Phe-Tyr	Amino acids and derivatives	[M+H]+	428.21	427.211	--	--	-	-	-	-	In-house database matching	Putatively annotated
Lcmp123012	Hinokitiol Acetate	Terpenoids	[M+H]+	207.1	206.094	--	--	-	-	-	-	In-house database matching	Putatively annotated
MW0155776	Pro-Arg-Asp	Amino acids and derivatives	[M+H]+	387.2	386.191	--	--	-	-	-	-	In-house database matching	Putatively annotated
MWS1848	Phenyl acetate	Phenolic acids	[M-H]-	135.045	136.052	122-79-2	HMDB0040733	-	-	-	-	In-house and public database matching	Putatively annotated
Zmdp000292	Arginine methyl ester*	Amino acids and derivatives	[M+H]+	189.14	188.127	--	--	-	-	-	-	In-house database matching	Putatively annotated
MW0158481	Tyr-His-His	Amino acids and derivatives	[M+H]+	456.21	455.192	--	--	-	-	-	-	In-house database matching	Putatively annotated
Zmhn002422	1-O-Feruloyl-β-D-glucose*	Phenolic acids	[M-H]-	355.103	356.111	--	--	-	-	-	-	In-house database matching	Putatively annotated
Wcdn001824	2-Hydroxy-5-[3,4,5-Trihydroxy-6-(Hydroxymethyl)Oxan-2-Yl]Oxybenzoic Acid	Others	[M-H]-	315.07	316.079	--	--	-	-	-	-	In-house database matching	Putatively annotated
Lmdn004802	Soyasaponin II	Terpenoids	[M-H]-	911.5	912.508	55319-36-3	HMDB0034650	-	-	-	-	In-house and public database matching	Putatively annotated
MWS20178	isofraxidin	Lignans and Coumarins	[M+H]+	223.06	222.053	-	HMDB0253642	-	-	-	-	In-house and public database matching	Putatively annotated
Zmtn001624	N-Acetylisatin	Alkaloids	[M-H]-	188.035	189.043	--	--	C02172	ko00380//Tryptophan metabolism	Amino acid metabolism	Metabolism	In-house and public database matching	Putatively annotated
pme0436	Procyanidin B3	Tannins	[M-H]-	577.14	578.142	23567-23-9	HMDB0033974	-	-	-	-	In-house and public database matching	Putatively annotated
mws1208	1,10-Decanediol	Others	[M+H]+	175.169	174.162	--	--	-	-	-	-	In-house database matching	Putatively annotated
MWS80007	13-Hydroperoxy-9Z,11E-octadecadienoic acid*	Lipids	[M-H]-	311.223	312.23	--	--	-	-	-	-	In-house database matching	Putatively annotated
Jmwn002494	(2E)-3-[4-(β-D-glucopyranoside)-phenylacrylic]-acid	Phenolic acids	[M-H]-	325.09	326.1	--	--	-	-	-	-	In-house database matching	Putatively annotated
mws2608	N-Acetyl-D-galactosamine	Others	[M+H]+	222.097	221.09	14131-60-3	HMDB0000853	C01132	ko01100//Metabolic pathways;ko00520//Amino sugar and nucleotide sugar metabolism;ko00052//Galactose metabolism	Carbohydrate metabolism;Global and overview maps	Metabolism	In-house and public database matching	Putatively annotated
MW0155809	Pro-Asp-Glu	Amino acids and derivatives	[M+H]+	360.14	359.133	--	--	-	-	-	-	In-house database matching	Putatively annotated
Lmxn000380	Digalactosylglycerol	Others	[M-H]-	415.145	416.153	-	HMDB0260014	-	-	-	-	In-house and public database matching	Putatively annotated
Wasn001627	Glucosyl 2,3-Dihydroxy-2-Methylbutanoic Acid	Organic acids	[M-H]-	295.103	296.111	--	--	-	-	-	-	In-house database matching	Putatively annotated
Lmbp000123	L-Homomethionine	Amino acids and derivatives	[M+H]+	164.074	163.067	25148-30-5	HMDB0030406	C17213	ko01110//Biosynthesis of secondary metabolites;ko01210//2-Oxocarboxylic acid metabolism;ko00966//Glucosinolate biosynthesis	Biosynthesis of other secondary metabolites;Global and overview maps	Metabolism	In-house and public database matching	Putatively annotated
MWSmce675	Arbutin	Phenolic acids	[M-H]-	271.08	272.09	497-76-7	HMDB0029943	C06186	ko00010//Glycolysis / Gluconeogenesis	Carbohydrate metabolism	Metabolism	In-house and public database matching	Putatively annotated
pmb1312	Tricin-4'-O-(guaiacylglycerol)ether-7-O-glucoside	Flavonoids	[M+H]+	689.208	688.2	--	--	-	-	-	-	In-house database matching	Putatively annotated
Lnrp102163	Quercetin-3-O-rutinoside-7-O-rhamnoside	Flavonoids	[M+H]+	757.21	756.211	--	--	-	-	-	-	In-house database matching	Putatively annotated
pme3443	Sinapinaldehyde	Phenolic acids	[M-H]-	207.066	208.074	--	--	C05610	ko01100//Metabolic pathways;ko01110//Biosynthesis of secondary metabolites;ko01061//Biosynthesis of phenylpropanoids;ko00940//Phenylpropanoid biosynthesis	Biosynthesis of other secondary metabolites;Chemical structure transformation maps;Global and overview maps	Metabolism	In-house and public database matching	Putatively annotated
Wayn001257	N-(1-Deoxy-1-fructosyl)Leucine	Amino acids and derivatives	[M-H]-	292.138	293.147	34393-18-5	HMDB0037840	-	-	-	-	In-house and public database matching	Putatively annotated
MWSprf050	Methylhesperidin	Flavonoids	[M+H]+	625.21	624.205	--	--	-	-	-	-	In-house database matching	Putatively annotated
MW0158143	Trp-Glu-Glu	Amino acids and derivatives	[M+H]+	463.18	462.175	--	--	-	-	-	-	In-house database matching	Putatively annotated
Lmhp008718	LysoPC 17:2	Lipids	[M+H]+	506.324	505.317	--	--	-	-	-	-	In-house database matching	Putatively annotated
pmb3064	3-O-p-Coumaroylquinic acid-O-glucoside	Phenolic acids	[M-H]-	499.146	500.153	--	--	-	-	-	-	In-house database matching	Putatively annotated
Zmgp002640	Broussonetine S	Alkaloids	[M+H]+	364.27	363.262	--	--	-	-	-	-	In-house database matching	Putatively annotated
pmp000608	Aurantio-obtusin-6-O-Glucoside	Quinones	[M+H]+	493.13	492.127	--	--	-	-	-	-	In-house database matching	Putatively annotated
Lmsn002578	Tellimagrandin II	Tannins	[M-H]-	937.095	938.102	58970-75-5	HMDB0039265	-	-	-	-	In-house and public database matching	Putatively annotated
Zmsp003532	Huperserine C	Alkaloids	[M+H]+	246.18	245.178	--	--	-	-	-	-	In-house database matching	Putatively annotated
Wmzn000627	Ajugalaevigatic acid	Terpenoids	[M-H]-	363.25	364.261	--	--	-	-	-	-	In-house database matching	Putatively annotated
Lajp003377	Fisetinidol-(4α,6)-gallocatechin	Flavonoids	[M+H]+	579.15	578.142	--	--	-	-	-	-	In-house database matching	Putatively annotated
mws0924	2-Methylglutaric acid*	Organic acids	[M-H]-	145.051	146.058	--	--	-	-	-	-	In-house database matching	Putatively annotated
mws0208	Adipic Acid*	Organic acids	[M-H]-	145.051	146.058	--	--	C06104	ko01100//Metabolic pathways;ko01120//Microbial metabolism in diverse environments;ko01220//Degradation of aromatic compounds	Global and overview maps	Metabolism	In-house and public database matching	Putatively annotated
Lmyn004187	Flavogallonic Acid Dilactone	Tannins	[M-H]-	453.01	454.017	--	--	-	-	-	-	In-house database matching	Putatively annotated
pmb3000	Chrysoeriol-7-O-(6''-acetyl)glucoside	Flavonoids	[M-H]-	503.12	504.127	--	--	-	-	-	-	In-house database matching	Putatively annotated
Hmcn002743	Lirioresinol A	Lignans and Coumarins	[M-H]-	417.155	418.163	21453-71-4	HMDB0038928	-	-	-	-	In-house and public database matching	Putatively annotated
pme0490	Nicotinic acid (Vitamin B3)	Others	[M+H]+	124.039	123.032	--	--	C00253	ko01100//Metabolic pathways;ko01110//Biosynthesis of secondary metabolites;ko01120//Microbial metabolism in diverse environments;ko01060//Biosynthesis of plant secondary metabolites;ko01064//Biosynthesis of alkaloids derived from ornithine, lysine and nicotinic acid;ko00760//Nicotinate and nicotinamide metabolism;ko00960//Tropane, piperidine and pyridine alkaloid biosynthesis	Biosynthesis of other secondary metabolites;Chemical structure transformation maps;Global and overview maps;Metabolism of cofactors and vitamins	Metabolism	In-house and public database matching	Putatively annotated
Zmgn000217	Itaconic acid	Organic acids	[M-H]-	129.019	130.027	97-65-4	HMDB0002092	C00490	ko01100//Metabolic pathways;ko00660//C5-Branched dibasic acid metabolism	Carbohydrate metabolism;Global and overview maps	Metabolism	In-house and public database matching	Putatively annotated
Lmxp001668	2-Methoxy-4-ethenylphenol	Phenolic acids	[M+H]+	151.08	150.068	--	--	-	-	-	-	In-house database matching	Putatively annotated
mws1361	Taxifolin-3-O-rhamnoside (Astilbin)	Flavonoids	[M-H]-	449.11	450.116	--	--	-	-	-	-	In-house database matching	Putatively annotated
Laxp003721	Nothofagin	Flavonoids	[M+H]+	437.15	436.137	-	HMDB0255757	-	-	-	-	In-house and public database matching	Putatively annotated
MW0146032	Asp-Arg-Tyr	Amino acids and derivatives	[M+H]+	453.21	452.202	--	--	-	-	-	-	In-house database matching	Putatively annotated
MWSHY0118	5,6,7,4'-Tetramethoxyflavone	Flavonoids	[M+H]+	343.118	342.11	1168-42-9	HMDB0030575	-	-	-	-	In-house and public database matching	Putatively annotated
Zbhp004510	Hesperetin-3'-O-glucoside*	Flavonoids	[M+H]+	465.14	464.132	--	--	-	-	-	-	In-house database matching	Putatively annotated
MWS201436	Lys-Thr	Amino acids and derivatives	[M+H]+	248.16	247.153	97791-84-9	HMDB0028961	-	-	-	-	In-house and public database matching	Putatively annotated
Lhhp120806	illicinolide A glucoside	Terpenoids	[M+H]+	507.2	506.2	--	--	-	-	-	-	In-house database matching	Putatively annotated
Lmhp009590	LysoPC 17:1	Lipids	[M+H]+	508.34	507.332	--	--	-	-	-	-	In-house database matching	Putatively annotated
Hmgp002238	Jaceosidin-7-O-Glucoside*	Flavonoids	[M+H]+	493.14	492.127	--	--	-	-	-	-	In-house database matching	Putatively annotated
Latp003160	6-Hydroxymellein	Others	[M+H]+	195.06	194.057	--	--	-	-	-	-	In-house database matching	Putatively annotated
MWSHC2022	Glucosyringic acid	Phenolic acids	[M-H]-	359.098	360.106	-	HMDB0303364	-	-	-	-	In-house and public database matching	Putatively annotated
Lmhn002140	Feruloyltartaric acid (Fertaric acid)	Phenolic acids	[M-H]-	325.06	326.064	--	--	-	-	-	-	In-house database matching	Putatively annotated
Jmgn005927	2-hydroxynaringenin	Flavonoids	[M-H]-	287.055	288.063	58124-18-8	HMDB0040314	-	-	-	-	In-house and public database matching	Putatively annotated
WaJp002408	Norarmepavine Glucoside	Alkaloids	[M+H]+	462.21	461.205	--	--	-	-	-	-	In-house database matching	Putatively annotated
Lhcp102426	3-O-Fucosyl saikogenin F	Terpenoids	[M+H]+	619.42	618.413	--	--	-	-	-	-	In-house database matching	Putatively annotated
Lacp005171	3-(3'-Hydroxybutyl)-2,4,4-trimethylcyclohexa-2,5-dienone glucoside	Terpenoids	[M+H]+	371.21	370.199	--	--	-	-	-	-	In-house database matching	Putatively annotated
Zmcn006960	Aralia saponin ⅩⅥ	Terpenoids	[M-H]-	1103.57	1104.57	--	--	-	-	-	-	In-house database matching	Putatively annotated
Lmsp004915	Aureusidin-4-O-glucoside	Flavonoids	[M+H]+	449.11	448.101	--	--	-	-	-	-	In-house database matching	Putatively annotated
Labn002291	Rhamnosyl-gentisic acid-5-O-β-D-glucoside	Phenolic acids	[M-H]-	461.13	462.137	--	--	-	-	-	-	In-house database matching	Putatively annotated
Cmxp003975	Okanin-4'-O-glucoside(Marein)	Flavonoids	[M+H]+	451.12	450.116	--	--	-	-	-	-	In-house database matching	Putatively annotated
pmp000278	Ziyuglycoside II	Terpenoids	[M+H]+	605.405	604.398	--	--	-	-	-	-	In-house database matching	Putatively annotated
Wasn002449	Protocatechuic acid 1-O-Rutinoside	Phenolic acids	[M-H]-	461.13	462.137	--	--	-	-	-	-	In-house database matching	Putatively annotated
MWS3036	3-Hydroxyglutaric acid*	Organic acids	[M-H]-	147.03	148.037	--	--	-	-	-	-	In-house database matching	Putatively annotated
mws0017	Spermidine	Alkaloids	[M+H]+	146.165	145.158	124-20-9	HMDB0001257	C00315	ko01100//Metabolic pathways;ko02010//ABC transporters;ko00330//Arginine and proline metabolism;ko00940//Phenylpropanoid biosynthesis;ko00480//Glutathione metabolism;ko00410//beta-Alanine metabolism	Amino acid metabolism;Biosynthesis of other secondary metabolites;Global and overview maps;Membrane transport;Metabolism of other amino acids	Environmental Information Processing;Metabolism	In-house and public database matching	Putatively annotated
Cmsn001914	7R,8S-erythro-3',4,9,9'-tetrahydroxy-3-methoxy-8-O-4'-neolignan-7-O-glucopyr-anoside,	Lignans and Coumarins	[M-H]-	525.2	526.205	--	--	-	-	-	-	In-house database matching	Putatively annotated
WaYn004444	7''-O-(Guaiacylglycerol)Feddeiphenol C	Lignans and Coumarins	[M-H]-	617.22	618.231	--	--	-	-	-	-	In-house database matching	Putatively annotated
mws1526	Sweroside	Terpenoids	[M+H]+	359.134	358.126	-	HMDB0258643	-	-	-	-	In-house and public database matching	Putatively annotated
mws0972	6-Hydroxyhexanoic acid	Organic acids	[M-H]-	131.071	132.079	1191-25-9	HMDB0012843	C06103	ko01120//Microbial metabolism in diverse environments;ko01220//Degradation of aromatic compounds	Global and overview maps	Metabolism	In-house and public database matching	Putatively annotated
Wbkp003667	ailantinol D	Terpenoids	[M+H]+	393.15	392.147	--	--	-	-	-	-	In-house database matching	Putatively annotated
MWS04559g	3-Hydroxy-L-phenylalanine*	Amino acids and derivatives	[M+H]+	182.08	181.074	--	--	-	-	-	-	In-house database matching	Putatively annotated
pmp000680	Forsythenside B	Phenolic acids	[M+NH4]+	484.18	466.147	--	--	-	-	-	-	In-house database matching	Putatively annotated
pmb0998	Guanosine 5'-monophosphate	Nucleotides and derivatives	[M+H]+	364.065	363.058	85-32-5	HMDB0001397	C00144	ko01100//Metabolic pathways;ko01060//Biosynthesis of plant secondary metabolites;ko00230//Purine metabolism;ko01065//Biosynthesis of alkaloids derived from histidine and purine	Chemical structure transformation maps;Global and overview maps;Nucleotide metabolism	Metabolism	In-house and public database matching	Putatively annotated
MW0153677	Met-Thr-His	Amino acids and derivatives	[M+H]+	388.16	387.158	--	--	-	-	-	-	In-house database matching	Putatively annotated
Lmqn000780	Uridine 5'-diphospho-N-acetylglucosamine	Nucleotides and derivatives	[M-H]-	606.076	607.082	528-04-1	HMDB0000290	C00043	ko01100//Metabolic pathways;ko00520//Amino sugar and nucleotide sugar metabolism;ko04931//Insulin resistance;ko01502//Vancomycin resistance	Carbohydrate metabolism;Drug resistance: antimicrobial;Endocrine and metabolic disease;Global and overview maps	Human Diseases;Metabolism	In-house and public database matching	Putatively annotated
Zbqn001255	propyl-L-alanine	Amino acids and derivatives	[M-H]-	130.09	131.095	--	--	-	-	-	-	In-house database matching	Putatively annotated
MW0148081	Cys-Tyr-Asn	Amino acids and derivatives	[M+H]+	399.14	398.126	--	--	-	-	-	-	In-house database matching	Putatively annotated
mws0336	Urocanic acid	Organic acids	[M-H]-	137.036	138.043	3465-72-3	HMDB0000301	C00785	ko01100//Metabolic pathways;ko00340//Histidine metabolism	Amino acid metabolism;Global and overview maps	Metabolism	In-house and public database matching	Putatively annotated
MA10002917	2,4-Dinitrophenol	Phenolic acids	[M-H]-	183.005	184.012	-	HMDB0245462	-	-	-	-	In-house and public database matching	Putatively annotated
Lcsp003365	cis-Zeatin riboside	Alkaloids	[M+H]+	352.16	351.154	-	HMDB0304291	C16449	ko01110//Biosynthesis of secondary metabolites;ko00908//Zeatin biosynthesis	Global and overview maps;Metabolism of terpenoids and polyketides	Metabolism	In-house and public database matching	Putatively annotated
pme1292	Homogentisic acid*	Phenolic acids	[M-H]-	167.035	168.042	--	--	C00544	ko01100//Metabolic pathways;ko01120//Microbial metabolism in diverse environments;ko00350//Tyrosine metabolism;ko00130//Ubiquinone and other terpenoid-quinone biosynthesis	Amino acid metabolism;Global and overview maps;Metabolism of cofactors and vitamins	Metabolism	In-house and public database matching	Putatively annotated
Wcdp011414	Erucamide	Others	[M+H]+	338.34	337.334	-	HMDB0244507	-	-	-	-	In-house and public database matching	Putatively annotated
Lmln001856	5,7-Dihydroxy-4-oxo-2-(3,4,5-trihydroxyphenyl)-4H-chromen-3-yl-alloside	Others	[M-H]-	479.09	480.09	--	--	-	-	-	-	In-house database matching	Putatively annotated
Cmzp002600	Dihydromonotropein methyl ester	Terpenoids	[M+H]+	407.15	406.147	--	--	-	-	-	-	In-house database matching	Putatively annotated
Zbsn004974	Procyanidin A2	Tannins	[M-H]-	575.12	576.127	41743-41-3	HMDB0037655	-	-	-	-	In-house and public database matching	Putatively annotated
MWS2984	8-Azaguanine	Nucleotides and derivatives	[M+H]+	153.052	152.045	-	HMDB0247422	-	-	-	-	In-house and public database matching	Putatively annotated
Wasn001007	Isoascorbic acid 2-O-glucoside	Others	[M-H]-	337.077	338.085	--	--	-	-	-	-	In-house database matching	Putatively annotated
Lamn006359	4'-demethyl-3,9-dihydroeucomin glucoside	Others	[M-H]-	447.12	448.137	--	--	-	-	-	-	In-house database matching	Putatively annotated
Saln000494	6-O-E-P-Methoxycinnamoyl Scandoside Methyl Ester	Terpenoids	[M-H]-	563.18	564.184	--	--	-	-	-	-	In-house database matching	Putatively annotated
MW0151136	His-Tyr-Thr	Amino acids and derivatives	[M+H]+	420.18	419.18	--	--	-	-	-	-	In-house database matching	Putatively annotated
Lmhn001650	4-Hydroxybenzoyltartaric acid	Phenolic acids	[M-H]-	269.03	270.038	--	--	-	-	-	-	In-house database matching	Putatively annotated
Yaap001430	3-O-galloyl-beta-d-glucose*	Phenolic acids	[M+H]+	333.08	332.074	--	--	-	-	-	-	In-house database matching	Putatively annotated
pme0278	2,6-Diaminooimelic acid	Organic acids	[M+H]+	191.103	190.095	--	--	C00666	ko01100//Metabolic pathways;ko01110//Biosynthesis of secondary metabolites;ko01120//Microbial metabolism in diverse environments;ko01230//Biosynthesis of amino acids;ko00300//Lysine biosynthesis	Amino acid metabolism;Global and overview maps	Metabolism	In-house and public database matching	Putatively annotated
pmn001694	9,10,13-Trihydroxy-11-Octadecenoic Acid	Lipids	[M-H]-	329.233	330.241	29907-57-1	HMDB0004710	C14835	ko00591//Linoleic acid metabolism	Lipid metabolism	Metabolism	In-house and public database matching	Putatively annotated
MWS1888	Phenyl-beta-D-glucoside	Phenolic acids	[M-H]-	255.089	256.095	--	--	-	-	-	-	In-house database matching	Putatively annotated
Lmyn011997	Erucic acid	Lipids	[M-H]-	337.311	338.318	112-86-7	HMDB0002068	C08316	ko01040//Biosynthesis of unsaturated fatty acids	Lipid metabolism	Metabolism	In-house and public database matching	Putatively annotated
Zajn002491	catechin-4-β-D-galactopyranoside	Flavonoids	[M-H]-	451.12	452.132	--	--	-	-	-	-	In-house database matching	Putatively annotated
MWS0559	1,6-anhydro-β-D-glucose	Others	[M-H]-	161.05	162.053	--	--	-	-	-	-	In-house database matching	Putatively annotated
Smhp003438	Luteolin-6,8-di-C-glucoside	Flavonoids	[M+H]+	611.16	610.153	--	--	-	-	-	-	In-house database matching	Putatively annotated
MWStz073	5-Hydroxy-2-pyrrolidinone	Alkaloids	[M+H]+	102.055	101.048	--	--	-	-	-	-	In-house database matching	Putatively annotated
MW0145710	Asn-Cys-Gly	Amino acids and derivatives	[M+H]+	293.09	292.084	--	--	-	-	-	-	In-house database matching	Putatively annotated
MW0153668	Met-Ser-Tyr	Amino acids and derivatives	[M+H]+	400.16	399.146	--	--	-	-	-	-	In-house database matching	Putatively annotated
ZbWp002423	N-methylphenylalanine	Amino acids and derivatives	[M+H]+	180.1	179.095	-	HMDB0029224	-	-	-	-	In-house and public database matching	Putatively annotated
Hmgp001888	Patuletin-3-O-rutinoside	Flavonoids	[M+H]+	641.17	640.164	--	--	-	-	-	-	In-house database matching	Putatively annotated
HJN104	Dihydromyricetin-3-O-glucoside	Flavonoids	[M-H]-	481.135	482.106	--	--	-	-	-	-	In-house database matching	Putatively annotated
pmf0283	Meso-Erythritol*	Others	[M-H]-	121.051	122.058	--	--	-	-	-	-	In-house database matching	Putatively annotated
pme1306	Pyridoxine-5'-phosphate	Others	[M+H]+	250.048	249.04	447-05-2	HMDB0001319	C00627	ko01100//Metabolic pathways;ko00750//Vitamin B6 metabolism	Global and overview maps;Metabolism of cofactors and vitamins	Metabolism	In-house and public database matching	Putatively annotated
MWSmce221	5,7-Dihydroxy-4-methylcoumarin	Lignans and Coumarins	[M+H]+	193.046	192.042	--	--	-	-	-	-	In-house database matching	Putatively annotated
mws0064	Eriodictyol (5,7,3',4'-Tetrahydroxyflavanone)	Flavonoids	[M-H]-	287.056	288.063	--	--	C05631	ko01100//Metabolic pathways;ko01110//Biosynthesis of secondary metabolites;ko00941//Flavonoid biosynthesis	Biosynthesis of other secondary metabolites;Global and overview maps	Metabolism	In-house and public database matching	Putatively annotated
MWS3166	N-Palmitoylglycine	Amino acids and derivatives	[M-H]-	312.255	313.262	158305-64-7	HMDB0013034	-	-	-	-	In-house and public database matching	Putatively annotated
MWSHC20158	5-Methoxyfurfural*	Others	[M+H]+	127.04	126.032	--	--	-	-	-	-	In-house database matching	Putatively annotated
Lmrn001951	(S)-2-Hydroxy-3-(4-Hydroxyphenyl)Propanoic Acid	Phenolic acids	[M-H]-	181.051	182.058	--	--	-	-	-	-	In-house database matching	Putatively annotated
Lmqn009304	Eucalyptin (5-Hydroxy-7,4'-dimethoxy-6,8-dimethylflavone)	Flavonoids	[M-H]-	325.108	326.115	--	--	-	-	-	-	In-house database matching	Putatively annotated
Lhyp112509	Borapetol A	Terpenoids	[M-H]-	375.14	376.152	--	--	-	-	-	-	In-house database matching	Putatively annotated
pma6455	Ribulose-5-phosphate	Others	[M-H]-	229.012	230.019	--	--	C00199	ko01100//Metabolic pathways;ko01110//Biosynthesis of secondary metabolites;ko01120//Microbial metabolism in diverse environments;ko01230//Biosynthesis of amino acids;ko01200//Carbon metabolism;ko00040//Pentose and glucuronate interconversions;ko00710//Carbon fixation in photosynthetic organisms;ko00030//Pentose phosphate pathway;ko00740//Riboflavin metabolism	Carbohydrate metabolism;Energy metabolism;Global and overview maps;Metabolism of cofactors and vitamins	Metabolism	In-house and public database matching	Putatively annotated
pmp001141	Cimicifugamide	Alkaloids	[M+H]+	506.2	505.195	--	--	-	-	-	-	In-house database matching	Putatively annotated
pmf0174	1-Decanol*	Others	[M-H]-	157.16	158.167	--	--	-	-	-	-	In-house database matching	Putatively annotated
mws1595	D-Fucose*	Others	[M-H]-	163.061	164.069	--	--	-	-	-	-	In-house database matching	Putatively annotated
pme2435	L-Fucose*	Others	[M-H]-	163.061	164.069	--	--	C01019	ko01100//Metabolic pathways;ko01120//Microbial metabolism in diverse environments;ko00520//Amino sugar and nucleotide sugar metabolism;ko00051//Fructose and mannose metabolism	Carbohydrate metabolism;Global and overview maps	Metabolism	In-house and public database matching	Putatively annotated
Lmgn007652	Tianshic acid	Organic acids	[M-H]-	329.233	330.241	--	--	-	-	-	-	In-house database matching	Putatively annotated
pme0151	5,6-Dihydrouracil	Nucleotides and derivatives	[M+H]+	115.05	114.043	504-07-4	HMDB0000076	C00429	ko01100//Metabolic pathways;ko00240//Pyrimidine metabolism;ko00410//beta-Alanine metabolism;ko00770//Pantothenate and CoA biosynthesis	Global and overview maps;Metabolism of cofactors and vitamins;Metabolism of other amino acids;Nucleotide metabolism	Metabolism	In-house and public database matching	Putatively annotated
Zawp006227	Mukurozisaponin X	Terpenoids	[M+H]+	1075.57	1074.56	--	--	-	-	-	-	In-house database matching	Putatively annotated
Zbfn008434	1-O-Linoleoyl-3-O-galactopyranosyl-L-glycerol	Lipids	[M-H]-	515.321	516.33	--	--	-	-	-	-	In-house database matching	Putatively annotated
MWSHY0019	Hesperetin-7-O-neohesperidoside(Neohesperidin)*	Flavonoids	[M+H]+	611.197	610.19	--	--	C09806	ko00941//Flavonoid biosynthesis	Biosynthesis of other secondary metabolites	Metabolism	In-house and public database matching	Putatively annotated
Lmsp010763	Monolinolenin*	Lipids	[M+H]+	353.27	352.261	--	--	-	-	-	-	In-house database matching	Putatively annotated
Lagp004270	Foliasalacioside E1	Terpenoids	[M+H]+	507.28	506.273	--	--	-	-	-	-	In-house database matching	Putatively annotated
MWSHY0056	Naringenin-7-O-Rutinoside(Narirutin)	Flavonoids	[M+H]+	581.19	580.179	--	--	-	-	-	-	In-house database matching	Putatively annotated
Zbqp000579	2-amino-3-(1H-pyrazol-1-yl)propanoic acid	Organic acids	[M+H]+	156.08	155.07	--	--	-	-	-	-	In-house database matching	Putatively annotated
Lgmp122813	Lucyoside E	Terpenoids	[M+H]+	797.47	796.461	--	--	-	-	-	-	In-house database matching	Putatively annotated
pmp000172	5,2'-Dihydroxy-7,8-dimethoxyflavone glycoside	Flavonoids	[M+H]+	477.139	476.132	--	--	-	-	-	-	In-house database matching	Putatively annotated
Zbqn002456	N-(3,4,5-trihydroxycinnamicacid)-alanine	Amino acids and derivatives	[M-H]-	266.066	267.074	--	--	-	-	-	-	In-house database matching	Putatively annotated
Lmjp002617	Plumieride	Terpenoids	[M+H]+	471.15	470.142	-	HMDB0256647	-	-	-	-	In-house and public database matching	Putatively annotated
Lmsn003409	1-O-Galloyl-6-O-p-Coumaroyl-β-D-glucose	Phenolic acids	[M-H]-	477.104	478.111	--	--	-	-	-	-	In-house database matching	Putatively annotated
mws1478	Nicotine	Alkaloids	[M+H]+	163.12	162.116	1954-11-05	HMDB0001934	C00745	ko01110//Biosynthesis of secondary metabolites;ko01064//Biosynthesis of alkaloids derived from ornithine, lysine and nicotinic acid;ko00960//Tropane, piperidine and pyridine alkaloid biosynthesis	Biosynthesis of other secondary metabolites;Chemical structure transformation maps;Global and overview maps	Metabolism	In-house and public database matching	Putatively annotated
Hmhn000927	Phloroglucinol-1-O-β-D-glucopyranoside	Phenolic acids	[M-H]-	287.077	288.084	--	--	-	-	-	-	In-house database matching	Putatively annotated
Wasn000495	6-O-alpha-L-arabinopyranosyl-D-glucopyranose	Others	[M-H]-	311.099	312.106	--	--	-	-	-	-	In-house database matching	Putatively annotated
ZbWn002007	4-hydroxyheptyl hydrogen sulfate	Others	[M-H]-	211.06	212.072	--	--	-	-	-	-	In-house database matching	Putatively annotated
Zawn005688	Mukurozioside IIa	Terpenoids	[M-H]-	1147.54	1148.55	--	--	-	-	-	-	In-house database matching	Putatively annotated
Lacn005887	Noricariside	Flavonoids	[M-H]-	533.16	534.174	--	--	-	-	-	-	In-house database matching	Putatively annotated
Zmcp102201	Senkyunolide B	Others	[M+H]+	205.09	204.079	--	--	-	-	-	-	In-house database matching	Putatively annotated
Zmjp003463	Vitexin-2''-O-xyloside	Flavonoids	[M+H]+	565.156	564.148	--	--	-	-	-	-	In-house database matching	Putatively annotated
MWSmce312	3,23-Dihydroxyolean-12-en-28-oic acid (Hederagenin)	Terpenoids	[M-H]-	471.35	472.355	--	--	-	-	-	-	In-house database matching	Putatively annotated
Lmgn003544	cis-3-Hexenyl acetate*	Lipids	[M-H]-	141.092	142.099	--	--	C19757	ko01110//Biosynthesis of secondary metabolites;ko00592//alpha-Linolenic acid metabolism	Global and overview maps;Lipid metabolism	Metabolism	In-house and public database matching	Putatively annotated
Hasp010605	(S)-2,3-dihydroxypropyl (9Z,12Z,15Z)-octadeca-9,12,15-trienoate	Others	[M+H]+	353.27	352.261	--	--	-	-	-	-	In-house database matching	Putatively annotated
Zbcp002979	Petunidin-3-O-rutinoside	Flavonoids	[M]+	625.18	625.176	--	--	-	-	-	-	In-house database matching	Putatively annotated
HJN049	2α,3α-Epoxy-5,7,3',4'-tetrahydroxyflavan-(4β-8-catechin)*	Tannins	[M-H]-	575.12	576.127	--	--	-	-	-	-	In-house database matching	Putatively annotated
Lmqp000329	5-Aminoimidazole ribonucleotide	Nucleotides and derivatives	[M+H]+	296.07	295.057	25635-88-5	HMDB0001235	C03373	ko01100//Metabolic pathways;ko01110//Biosynthesis of secondary metabolites;ko00230//Purine metabolism;ko00730//Thiamine metabolism;ko00860//Porphyrin metabolism	Global and overview maps;Metabolism of cofactors and vitamins;Nucleotide metabolism	Metabolism	In-house and public database matching	Putatively annotated
MWSHY0121	Luteolin-7-O-glucuronide	Flavonoids	[M+H]+	463.087	462.08	--	--	C03515	ko00944//Flavone and flavonol biosynthesis	Biosynthesis of other secondary metabolites	Metabolism	In-house and public database matching	Putatively annotated
pmn001610	Eicosadienoic acid*	Lipids	[M-H]-	307.264	308.272	--	--	C16525	ko01040//Biosynthesis of unsaturated fatty acids	Lipid metabolism	Metabolism	In-house and public database matching	Putatively annotated
Cmdn000784	Uric acid	Nucleotides and derivatives	[M-H]-	167.02	168.028	69-93-2	HMDB0000289	C00366	ko01100//Metabolic pathways;ko01120//Microbial metabolism in diverse environments;ko00230//Purine metabolism	Global and overview maps;Nucleotide metabolism	Metabolism	In-house and public database matching	Putatively annotated
Saln004710	Gentiournoside D	Terpenoids	[M-H]-	511.15	512.153	--	--	-	-	-	-	In-house database matching	Putatively annotated
WaYn005089	Neosakuranin	Flavonoids	[M-H]-	447.13	448.137	31187-54-9	HMDB0037509	-	-	-	-	In-house and public database matching	Putatively annotated
Hmtn001120	5-(2-Hydroxyethyl)-2-O-glucosylphenol	Phenolic acids	[M-H]-	315.109	316.116	--	--	-	-	-	-	In-house database matching	Putatively annotated
Lmbp002592	Kaempferol-3,7-O-diglucoside	Flavonoids	[M+H]+	611.161	610.153	--	--	-	-	-	-	In-house database matching	Putatively annotated
pme2380	α-Ketoglutaric acid	Organic acids	[M-H]-	145.014	146.022	--	--	C00026	ko01100//Metabolic pathways;ko01110//Biosynthesis of secondary metabolites;ko01120//Microbial metabolism in diverse environments;ko01060//Biosynthesis of plant secondary metabolites;ko01230//Biosynthesis of amino acids;ko01061//Biosynthesis of phenylpropanoids;ko01210//2-Oxocarboxylic acid metabolism;ko01063//Biosynthesis of alkaloids derived from shikimate pathway;ko01070//Biosynthesis of plant …	Amino acid metabolism;Carbohydrate metabolism;Chemical structure transformation maps;Global and overview maps;Metabolism of other amino acids	Metabolism	In-house and public database matching	Putatively annotated
mws0250	L-Tyrosine*	Amino acids and derivatives	[M+H]+	182.08	181.074	--	--	C00082	ko01100//Metabolic pathways;ko01110//Biosynthesis of secondary metabolites;ko01060//Biosynthesis of plant secondary metabolites;ko01230//Biosynthesis of amino acids;ko01210//2-Oxocarboxylic acid metabolism;ko01063//Biosynthesis of alkaloids derived from shikimate pathway;ko00970//Aminoacyl-tRNA biosynthesis;ko00940//Phenylpropanoid biosynthesis;ko00350//Tyrosine metabolism;ko00360//Phenylalanine …	Amino acid metabolism;Biosynthesis of other secondary metabolites;Chemical structure transformation maps;Global and overview maps;Metabolism of cofactors and vitamins;Metabolism of other amino acids;Translation	Genetic Information Processing;Metabolism	In-house and public database matching	Putatively annotated
Qacp005015	Polygalaxanthone VI	Others	[M+H]+	495.15	494.142	--	--	-	-	-	-	In-house database matching	Putatively annotated
MWS5083	Flavin Single Nucleotide(FMN)	Nucleotides and derivatives	[M-H]-	455.097	456.105	--	--	C00061	ko01100//Metabolic pathways;ko01110//Biosynthesis of secondary metabolites;ko00740//Riboflavin metabolism;ko00190//Oxidative phosphorylation	Energy metabolism;Global and overview maps;Metabolism of cofactors and vitamins	Metabolism	In-house and public database matching	Putatively annotated
Wasn003547	Heptane-1,7-diol sulfate	Others	[M-H]-	211.06	212.071	--	--	-	-	-	-	In-house database matching	Putatively annotated
HJAP152	Dipsacoside B	Terpenoids	[M+H]+	1075.57	1074.56	-	HMDB0251474	-	-	-	-	In-house and public database matching	Putatively annotated
Lamp006064	3-[(3,4-dihydroxyphenyl)methylidene]-5,7-dihydroxy-6-methoxy-2h-1-benzopyran-4-one glucosyl rhamnoside	Others	[M+H]+	639.19	638.185	--	--	-	-	-	-	In-house database matching	Putatively annotated
Lmhn002683	p-Coumaroylcaffeoyltartaric acid	Phenolic acids	[M-H]-	457.08	458.085	--	--	-	-	-	-	In-house database matching	Putatively annotated
Zbhp003813	3,5,7-trihydroxy-dihydroflavone-6-C-glucoside-8-C-arabinoside	Flavonoids	[M+H]+	567.17	566.164	--	--	-	-	-	-	In-house database matching	Putatively annotated
Layp003558	3,4,5-Trimethoxyphenol-1-O-β-D-glucoside	Phenolic acids	[M+H]+	347.13	346.126	--	--	-	-	-	-	In-house database matching	Putatively annotated
pme0075	N-Acetyl-L-glutamic acid	Amino acids and derivatives	[M-H]-	188.056	189.064	1188-37-0	HMDB0001138	C00624	ko01100//Metabolic pathways;ko01110//Biosynthesis of secondary metabolites;ko01230//Biosynthesis of amino acids;ko01210//2-Oxocarboxylic acid metabolism;ko00220//Arginine biosynthesis	Amino acid metabolism;Global and overview maps	Metabolism	In-house and public database matching	Putatively annotated
Jmlp004238	Byzantionoside A	Others	[M+H]+	371.2	370.199	--	--	-	-	-	-	In-house database matching	Putatively annotated
mws0028	Vanillic acid	Phenolic acids	[M-H]-	167.035	168.042	3943-74-6	HMDB0240266	C06672	ko01120//Microbial metabolism in diverse environments	Global and overview maps	Metabolism	In-house and public database matching	Putatively annotated
pmp000446	22-O-Demethyl-22-O-glucosyl isocorynoxeine	Alkaloids	[M+H]+	531.23	530.226	--	--	-	-	-	-	In-house database matching	Putatively annotated
Cmhp005831	Sapindoside B	Terpenoids	[M+H]+	883.509	882.498	--	--	-	-	-	-	In-house database matching	Putatively annotated
Smcn001947	Acteoside; Verbascoside*	Phenolic acids	[M-H]-	623.201	624.205	--	--	-	-	-	-	In-house database matching	Putatively annotated
pmp001080	Diosmetin-7-O-Neohesperidoside (Neodiosmin)*	Flavonoids	[M+H]+	609.181	608.174	--	--	-	-	-	-	In-house database matching	Putatively annotated
mws0943	1,4-Dihydro-1-Methyl-4-oxo-3-pyridinecarboxamide	Alkaloids	[M-H]-	151.051	152.059	769-49-3	HMDB0004194	C05843	ko01100//Metabolic pathways;ko00760//Nicotinate and nicotinamide metabolism	Global and overview maps;Metabolism of cofactors and vitamins	Metabolism	In-house and public database matching	Putatively annotated
Smlp003327	Nagilactoside A	Terpenoids	[M+H]+	511.21	510.21	--	--	-	-	-	-	In-house database matching	Putatively annotated
Zbqn006065	3,5,7,2'-Tetrahydroxyflavone; Datiscetin	Flavonoids	[M-H]-	285.04	286.048	--	--	-	-	-	-	In-house database matching	Putatively annotated
Qmhp090808	18-Demethylparaensidimerin C	Alkaloids	[M+H]+	469.22	468.205	--	--	-	-	-	-	In-house database matching	Putatively annotated
Lmhp001670	L-Valyl-L-Leucine	Amino acids and derivatives	[M+H]+	231.17	230.163	3989-97-7	HMDB0029131	-	-	-	-	In-house and public database matching	Putatively annotated
Jmmn002533	coleoside-B	Terpenoids	[M-H]-	475.18	476.189	--	--	-	-	-	-	In-house database matching	Putatively annotated
mws0281	Citric Acid	Organic acids	[M-H]-	191.02	192.027	77-92-9	HMDB0000094	C00158	ko01100//Metabolic pathways;ko01110//Biosynthesis of secondary metabolites;ko01120//Microbial metabolism in diverse environments;ko01060//Biosynthesis of plant secondary metabolites;ko01230//Biosynthesis of amino acids;ko01061//Biosynthesis of phenylpropanoids;ko01210//2-Oxocarboxylic acid metabolism;ko01063//Biosynthesis of alkaloids derived from shikimate pathway;ko01070//Biosynthesis of plant …	Amino acid metabolism;Carbohydrate metabolism;Chemical structure transformation maps;Global and overview maps	Metabolism	In-house and public database matching	Putatively annotated
zjgp122326	Pyridine-4-formyl-O-β-D-glucopyranoside*	Others	[M+H]+	286.09	285.085	--	--	-	-	-	-	In-house database matching	Putatively annotated
Smhp004476	Isovitexin-2''-O-xyloside*	Flavonoids	[M+H]+	565.15	564.148	--	--	-	-	-	-	In-house database matching	Putatively annotated
Zawp008001	Sapinmusaponin L	Terpenoids	[M+H]+	939.531	938.524	--	--	-	-	-	-	In-house database matching	Putatively annotated
Jmyn002224	glucoacetosyringone	Phenolic acids	[M-H]-	357.119	358.126	--	--	-	-	-	-	In-house database matching	Putatively annotated
Qmyp101312	Anhydro-β-rotunol	Terpenoids	[M+H]+	221.19	220.183	--	--	-	-	-	-	In-house database matching	Putatively annotated
Wahp004841	Homeriodictyol-7-O-β-O-glucoside*	Flavonoids	[M+H]+	465.14	464.131	--	--	-	-	-	-	In-house database matching	Putatively annotated
pmp000695	Swertiamarin	Terpenoids	[M+H]+	375.129	374.121	-	HMDB0258644	-	-	-	-	In-house and public database matching	Putatively annotated
Zawn007870	Raraoside A	Terpenoids	[M-H]-	779.457	780.466	--	--	-	-	-	-	In-house database matching	Putatively annotated
Ybmn003693	cagayanone A	Lignans and Coumarins	[M-H]-	337.09	338.115	--	--	-	-	-	-	In-house database matching	Putatively annotated
Lmhp009187	LysoPE 15:0	Lipids	[M+H]+	440.277	439.27	--	--	-	-	-	-	In-house database matching	Putatively annotated
Cmyn001328	Daphnin*	Lignans and Coumarins	[M-H]-	339.069	340.079	--	--	-	-	-	-	In-house database matching	Putatively annotated
mws0005	Tryptamine	Alkaloids	[M+H]+	161.107	160.1	61-54-1	HMDB0000303	C00398	ko01100//Metabolic pathways;ko01110//Biosynthesis of secondary metabolites;ko01060//Biosynthesis of plant secondary metabolites;ko01063//Biosynthesis of alkaloids derived from shikimate pathway;ko00380//Tryptophan metabolism;ko00901//Indole alkaloid biosynthesis	Amino acid metabolism;Biosynthesis of other secondary metabolites;Chemical structure transformation maps;Global and overview maps	Metabolism	In-house and public database matching	Putatively annotated
Zajp002650	Vitexin-7-O-glucoside	Flavonoids	[M+H]+	595.16	594.159	--	--	-	-	-	-	In-house database matching	Putatively annotated
Zawn005504	Pyishiauoside IVb	Terpenoids	[M-H]-	1117.49	1118.5	--	--	-	-	-	-	In-house database matching	Putatively annotated
Hmsn002598	Salirepin	Phenolic acids	[M-H]-	301.092	302.1	--	--	-	-	-	-	In-house database matching	Putatively annotated
Zmhn001926	1-O-Salicyloyl-β-D-glucose*	Phenolic acids	[M-H]-	299.08	300.084	--	--	-	-	-	-	In-house database matching	Putatively annotated
Zbsp003941	Tricin-7-O-(2''-O-glucosyl)glucoside	Flavonoids	[M+H]+	655.18	654.18	--	--	-	-	-	-	In-house database matching	Putatively annotated
MWS201437	Leu-Asp	Amino acids and derivatives	[M+H]+	247.13	246.122	-	HMDB0028925	-	-	-	-	In-house and public database matching	Putatively annotated
pme3184	2'-Deoxyadenosine-5'-monophosphate	Nucleotides and derivatives	[M+H]+	332.075	331.068	653-63-4	HMDB0000905	C00360	ko01100//Metabolic pathways;ko00230//Purine metabolism	Global and overview maps;Nucleotide metabolism	Metabolism	In-house and public database matching	Putatively annotated
Zmyn005209	12-Methyltetradecanoic Acid	Lipids	[M-H]-	241.217	242.225	--	--	-	-	-	-	In-house database matching	Putatively annotated
mws1397	Epicatechin gallate*	Flavonoids	[M-H]-	441.083	442.09	--	--	-	-	-	-	In-house database matching	Putatively annotated
pmn001423	Roseoside	Others	[M-H]-	385.187	386.194	--	--	-	-	-	-	In-house database matching	Putatively annotated
Lafp003256	3,4'-Dihydroxy-3',5'-dimethoxypropiophenone	Others	[M+H]+	227.092	226.084	--	--	-	-	-	-	In-house database matching	Putatively annotated
pme2237	Dulcitol*	Others	[M-H]-	181.072	182.079	--	--	C01697	ko01100//Metabolic pathways;ko00052//Galactose metabolism	Carbohydrate metabolism;Global and overview maps	Metabolism	In-house and public database matching	Putatively annotated
Xmyn004302	Ginkgoside A	Phenolic acids	[M-H]-	449.24	450.21	--	--	-	-	-	-	In-house database matching	Putatively annotated
mws0237	Azelaic acid	Organic acids	[M-H]-	187.098	188.105	123-99-9	HMDB0000784	-	-	-	-	In-house and public database matching	Putatively annotated
MWS201461	Leu-Arg	Amino acids and derivatives	[M+H]+	288.204	287.196	-	HMDB0028923	-	-	-	-	In-house and public database matching	Putatively annotated
pmn001332	16-Keto-acetylsaikosaponin A	Terpenoids	[M+CH3COOH-H]-	879.47	820.461	--	--	-	-	-	-	In-house database matching	Putatively annotated
pmp000607	1-Demethyl orange blunt-leaf casein-2-O-β-D-glucoside	Quinones	[M+H]+	479.118	478.111	--	--	-	-	-	-	In-house database matching	Putatively annotated
Wbtp005060	2,3,5-trimethoxy-1-{[(2s,3r,4s,5s,6r)-3,4,5-trihydroxy-6-(hydroxymethyl)oxan-2-yl]oxy}xanthen-9-one	Others	[M+H]+	465.13	464.132	--	--	-	-	-	-	In-house database matching	Putatively annotated
pme0183	Isoguanine	Nucleotides and derivatives	[M+H]+	152.057	151.049	3373-53-3	HMDB0000403	-	-	-	-	In-house and public database matching	Putatively annotated
Zmcp102703	saikolignanoside D	Lignans and Coumarins	[M+H]+	521.2	520.194	--	--	-	-	-	-	In-house database matching	Putatively annotated
mws0712	N-Propionylglycine	Amino acids and derivatives	[M-H]-	130.051	131.058	21709-90-0	HMDB0000783	-	-	-	-	In-house and public database matching	Putatively annotated
Wasn000977	4-O-galactopyranosylxylose	Others	[M-H]-	311.1	312.106	14087-31-1	HMDB0038864	-	-	-	-	In-house and public database matching	Putatively annotated
pmb3081	Glucaric acid-1-Phosphate	Others	[M-H]-	288.997	290.004	--	--	-	-	-	-	In-house database matching	Putatively annotated
MWSmce314	Oxindole	Alkaloids	[M+H]+	134.059	133.053	-	HMDB0244886	C12312	ko01110//Biosynthesis of secondary metabolites;ko00402//Benzoxazinoid biosynthesis	Biosynthesis of other secondary metabolites;Global and overview maps	Metabolism	In-house and public database matching	Putatively annotated
mws0430	Folic acid	Others	[M-H]-	440.132	441.14	59-30-3	HMDB0000121	C00504	ko01100//Metabolic pathways;ko01061//Biosynthesis of phenylpropanoids;ko00790//Folate biosynthesis;ko00670//One carbon pool by folate	Chemical structure transformation maps;Global and overview maps;Metabolism of cofactors and vitamins	Metabolism	In-house and public database matching	Putatively annotated
Zmcn007201	Aralia saponin Ⅴ	Terpenoids	[M-H]-	911.5	912.508	--	--	-	-	-	-	In-house database matching	Putatively annotated
Lmzn005438	Zizyphus saponin I	Terpenoids	[M-H]-	911.5	912.508	--	--	-	-	-	-	In-house database matching	Putatively annotated
Hmmp004565	Akeboside Ste	Terpenoids	[M+H]+	929.51	928.503	--	--	-	-	-	-	In-house database matching	Putatively annotated
Hmgp001685	Crenatoside	Phenolic acids	[M+H]+	623.2	622.19	--	--	-	-	-	-	In-house database matching	Putatively annotated
Wafn003182	Glucopyranose 6-Hydroxydecanoate	Others	[M+CH3COOH-H]-	409.21	350.194	--	--	-	-	-	-	In-house database matching	Putatively annotated
Wayn000884	Citric acid glucoside	Organic acids	[M-H]-	353.073	354.08	--	--	-	-	-	-	In-house database matching	Putatively annotated
mws1073	Apigenin-6,8-di-C-glucoside (Vicenin-2)	Flavonoids	[M+H]+	595.166	594.159	--	--	-	-	-	-	In-house database matching	Putatively annotated
Lmmp003109	3'-O-Methyl-epicatechin	Flavonoids	[M+H]+	305.1	304.095	--	--	-	-	-	-	In-house database matching	Putatively annotated
Lahn005548	6-Demethoxy-4'-O-methylcapillarisin rhamnosyl glucoside	Others	[M-H]-	607.16	608.174	--	--	-	-	-	-	In-house database matching	Putatively annotated
Lmmn013100	Ethyl linoleate*	Lipids	[M-H]-	307.263	308.272	--	--	-	-	-	-	In-house database matching	Putatively annotated
Lhhp120801	illicinolide A	Terpenoids	[M+H]+	345.16	344.147	--	--	-	-	-	-	In-house database matching	Putatively annotated
pmb1912	10-Formyltetrahydrofolic Acid	Alkaloids	[M+H]+	474.17	473.166	2800-34-2	HMDB0000972	C00234	ko01100//Metabolic pathways;ko01120//Microbial metabolism in diverse environments;ko01200//Carbon metabolism;ko00970//Aminoacyl-tRNA biosynthesis;ko00670//One carbon pool by folate	Global and overview maps;Metabolism of cofactors and vitamins;Translation	Genetic Information Processing;Metabolism	In-house and public database matching	Putatively annotated
MWS20645	Gly-Tyr*	Amino acids and derivatives	[M+H]+	239.103	238.095	--	--	-	-	-	-	In-house database matching	Putatively annotated
MWS201479	Tyr-Gly*	Amino acids and derivatives	[M+H]+	239.103	238.095	--	--	-	-	-	-	In-house database matching	Putatively annotated
Lmcn003163	Epitheaflavic acid-3-O-Gallate	Flavonoids	[M-H]-	579.078	580.085	--	--	-	-	-	-	In-house database matching	Putatively annotated
mws0124	N-(3-Indolylacetyl)-L-alanine	Amino acids and derivatives	[M+H]+	247.108	246.1	--	--	-	-	-	-	In-house database matching	Putatively annotated
Lhcp102418	Saikosaponin A	Terpenoids	[M+H]+	781.47	780.466	-	HMDB0257448	-	-	-	-	In-house and public database matching	Putatively annotated
Sahp003947	Staphylionoside A	Terpenoids	[M+H]+	387.2	386.194	--	--	-	-	-	-	In-house database matching	Putatively annotated
MWSmce220	D-Glucono-1,5-lactone*	Others	[M-H]-	177.045	178.048	--	--	C00198	ko01100//Metabolic pathways;ko01110//Biosynthesis of secondary metabolites;ko01120//Microbial metabolism in diverse environments;ko01200//Carbon metabolism;ko00030//Pentose phosphate pathway	Carbohydrate metabolism;Global and overview maps	Metabolism	In-house and public database matching	Putatively annotated
Lmpp003929	Peonidin-3-O-(6''-O-p-coumaroyl)glucoside	Flavonoids	[M]+	609.16	609.16	--	--	-	-	-	-	In-house database matching	Putatively annotated
Zbbp005287	Platanionoside E	Others	[M+H]+	505.26	504.257	--	--	-	-	-	-	In-house database matching	Putatively annotated
pmp000237	Apigenin-6-C-(2''-glucuronyl)xyloside	Flavonoids	[M+H]+	579.135	578.127	--	--	-	-	-	-	In-house database matching	Putatively annotated
Wasn003200	O-Feruloylgalactaric acid	Phenolic acids	[M-H]-	385.076	386.085	--	--	-	-	-	-	In-house database matching	Putatively annotated
HJN046	Aesculitannin A	Tannins	[M-H]-	863.186	864.19	--	--	-	-	-	-	In-house database matching	Putatively annotated
Zmhn002301	p-Coumaric acid-4-O-glucoside*	Phenolic acids	[M-H]-	325.09	326.1	--	--	-	-	-	-	In-house database matching	Putatively annotated
Hmgp002080	Patuletin-7-O-rutinoside	Flavonoids	[M+H]+	641.17	640.164	--	--	-	-	-	-	In-house database matching	Putatively annotated
Lmgn000219	Succinic semialdehyde	Organic acids	[M-H]-	101.024	102.032	692-29-5	HMDB0001259	C00232	ko01100//Metabolic pathways;ko01120//Microbial metabolism in diverse environments;ko01200//Carbon metabolism;ko00760//Nicotinate and nicotinamide metabolism;ko00350//Tyrosine metabolism;ko00250//Alanine, aspartate and glutamate metabolism;ko00650//Butanoate metabolism;ko00750//Vitamin B6 metabolism	Amino acid metabolism;Carbohydrate metabolism;Global and overview maps;Metabolism of cofactors and vitamins	Metabolism	In-house and public database matching	Putatively annotated
Lmhn003074	Feruloylmalic acid	Phenolic acids	[M-H]-	309.06	310.069	--	--	-	-	-	-	In-house database matching	Putatively annotated
Hajp003819	rhusopolyphenol F	Phenolic acids	[M+H]+	291.09	290.079	--	--	-	-	-	-	In-house database matching	Putatively annotated
Zbln003676	7-hydroxy-4-methoxyphenanthrene-2-O-glucoside	Quinones	[M-H]-	385.13	386.137	--	--	-	-	-	-	In-house database matching	Putatively annotated
mws1489	Stearic Acid	Lipids	[M-H]-	283.264	284.272	-	HMDB0303352	C01530	ko01100//Metabolic pathways;ko01060//Biosynthesis of plant secondary metabolites;ko01040//Biosynthesis of unsaturated fatty acids;ko00061//Fatty acid biosynthesis	Chemical structure transformation maps;Global and overview maps;Lipid metabolism	Metabolism	In-house and public database matching	Putatively annotated
pmb2819	O-Caffeoyl maltotriose	Phenolic acids	[M-H]-	665.193	666.201	--	--	-	-	-	-	In-house database matching	Putatively annotated
Zbyp002336	p-galloyl-oxyphenyl-β-D-glucoside	Phenolic acids	[M+H]+	453.14	452.13	--	--	-	-	-	-	In-house database matching	Putatively annotated
pma6298	3-Hydroxypyridine	Alkaloids	[M+H]+	96.0444	95.0371	--	--	-	-	-	-	In-house database matching	Putatively annotated
Zmzn000078	Dihydroxyacetone phosphate	Others	[M-H]-	168.988	169.998	1957-04-05	HMDB0001473	C00111	ko01100//Metabolic pathways;ko01110//Biosynthesis of secondary metabolites;ko01120//Microbial metabolism in diverse environments;ko01230//Biosynthesis of amino acids;ko01200//Carbon metabolism;ko00760//Nicotinate and nicotinamide metabolism;ko00052//Galactose metabolism;ko00040//Pentose and glucuronate interconversions;ko00710//Carbon fixation in photosynthetic organisms;ko00564//Glycerophospholi…	Carbohydrate metabolism;Energy metabolism;Global and overview maps;Lipid metabolism;Metabolism of cofactors and vitamins	Metabolism	In-house and public database matching	Putatively annotated
Lskp211247	Forsythoside H	Phenolic acids	[M+H]+	625.21	624.205	--	--	-	-	-	-	In-house database matching	Putatively annotated
HJN093	2-O-Salicyl-6-O-Galloyl-D-Glucose	Phenolic acids	[M-H]-	451.089	452.096	--	--	-	-	-	-	In-house database matching	Putatively annotated
Lmxn003152	8-Epiloganin	Terpenoids	[M-H]-	389.14	390.153	--	--	-	-	-	-	In-house database matching	Putatively annotated
MWS5238	4-Phenylbutyric acid	Organic acids	[M+H]+	165.091	164.084	1821-12-1	HMDB0000543	-	-	-	-	In-house and public database matching	Putatively annotated
MWSprf135	Nervonic Acid	Lipids	[M-H]-	365.341	366.35	-	HMDB0303950	C08323	ko01040//Biosynthesis of unsaturated fatty acids	Lipid metabolism	Metabolism	In-house and public database matching	Putatively annotated
Labp004779	6,7-di-O-methyl-N-deacetylisoipecosidic acid	Alkaloids	[M+H]+	538.23	537.221	--	--	-	-	-	-	In-house database matching	Putatively annotated
MWSmce230	Methyl gallate	Phenolic acids	[M-H]-	183.035	184.037	-	HMDB0254590	-	-	-	-	In-house and public database matching	Putatively annotated
MWS201398	Hyp-Ser	Amino acids and derivatives	[M+H]+	219.098	218.09	--	--	-	-	-	-	In-house database matching	Putatively annotated
Lmgn000224	2-Methyl-3-oxosuccinic acid	Organic acids	[M-H]-	145.014	146.022	--	--	C06030	ko00660//C5-Branched dibasic acid metabolism	Carbohydrate metabolism	Metabolism	In-house and public database matching	Putatively annotated
Lmyp003951	3-Hydroxy-1-(4-hydroxy-3,5-dimethoxyphenyl)propan-1-one	Others	[M+H]+	227.091	226.084	--	--	-	-	-	-	In-house database matching	Putatively annotated
Cmhp005655	3-O-rhamnosyl(1→2)arabinosyl hederagenin-28-O-glucoside	Terpenoids	[M+H]+	913.51	912.508	--	--	-	-	-	-	In-house database matching	Putatively annotated
pme1439	p-Coumaric acid*	Phenolic acids	[M+H]+	165.055	164.047	--	--	C00811	ko01100//Metabolic pathways;ko01110//Biosynthesis of secondary metabolites;ko01061//Biosynthesis of phenylpropanoids;ko00940//Phenylpropanoid biosynthesis;ko00350//Tyrosine metabolism;ko01220//Degradation of aromatic compounds;ko00130//Ubiquinone and other terpenoid-quinone biosynthesis;ko00950//Isoquinoline alkaloid biosynthesis	Amino acid metabolism;Biosynthesis of other secondary metabolites;Chemical structure transformation maps;Global and overview maps;Metabolism of cofactors and vitamins	Metabolism	In-house and public database matching	Putatively annotated
Zbqn004177	N-(sulfonyl)phenylalanine	Amino acids and derivatives	[M-H]-	244.029	245.036	--	--	-	-	-	-	In-house database matching	Putatively annotated
pme3311	D-Fructose-1,6-biphosphate	Others	[M-H]-	338.989	339.996	--	--	C00354	ko01100//Metabolic pathways;ko01110//Biosynthesis of secondary metabolites;ko01120//Microbial metabolism in diverse environments;ko01200//Carbon metabolism;ko00400//Phenylalanine, tyrosine and tryptophan biosynthesis;ko00710//Carbon fixation in photosynthetic organisms	Amino acid metabolism;Energy metabolism;Global and overview maps	Metabolism	In-house and public database matching	Putatively annotated
pme2074	Jasmonoyl-L-Isoleucine	Amino acids and derivatives	[M-H]-	322.202	323.21	120330-93-0	HMDB0029391	C18699	ko04075//Plant hormone signal transduction	Signal transduction	Environmental Information Processing	In-house and public database matching	Putatively annotated
pme0368	Apigenin-7-O-rutinoside (Isorhoifolin)*	Flavonoids	[M+H]+	579.171	578.164	--	--	-	-	-	-	In-house database matching	Putatively annotated
MWS20202	1,6-Di-O-galloyl-β-D-glucose	Phenolic acids	[M+H]+	485.093	484.085	--	--	-	-	-	-	In-house database matching	Putatively annotated
Zmcn006984	Hederagenin-3-O-[β-D-glucosyl-(1-3)-a-L-rhamnosyl-(1-2)-a-L-arabinoside]	Terpenoids	[M-H]-	911.5	912.508	--	--	-	-	-	-	In-house database matching	Putatively annotated
Zjzp091615	Zizyphus saponin II	Terpenoids	[M+H]+	913.51	912.508	--	--	-	-	-	-	In-house database matching	Putatively annotated
Wdtp001948	3,4,5-trihydroxy-5-[4-(prop-2-enoyloxymethyl)phenoxy]oxane-2-carboxylic acid	Phenolic acids	[M+H]+	355.1	354.095	--	--	-	-	-	-	In-house database matching	Putatively annotated
Zbnn003132	Eriodictyol-8-C-glucoside-4'-O-glucoside	Flavonoids	[M-H]-	611.159	612.169	--	--	-	-	-	-	In-house database matching	Putatively annotated
pmp000263	3-Hydroxyurs-12,19-dien-28-oic acid (Sanguisorbigenin)	Terpenoids	[M+H]+	455.35	454.345	--	--	-	-	-	-	In-house database matching	Putatively annotated
MWSmce583	Piperonylic acid	Organic acids	[M-H]-	165.02	166.027	94-53-1	HMDB0032613	-	-	-	-	In-house and public database matching	Putatively annotated
MW0158491	Tyr-His-Thr	Amino acids and derivatives	[M+H]+	420.19	419.18	--	--	-	-	-	-	In-house database matching	Putatively annotated
MWS201387	Asn-Arg	Amino acids and derivatives	[M+H]+	289.162	288.155	2478-01-05	HMDB0028725	-	-	-	-	In-house and public database matching	Putatively annotated
Wbtn005483	1,3,6-trihydroxy-2,5,7-trimethoxyxanthen-9-one	Others	[M-H]-	333.06	334.069	--	--	-	-	-	-	In-house database matching	Putatively annotated
Hmlp003068	Meratin	Flavonoids	[M+H]+	627.15	626.148	--	--	-	-	-	-	In-house database matching	Putatively annotated
Wayn004603	Tricetin 3'-glucuronide*	Flavonoids	[M-H]-	477.067	478.075	--	--	-	-	-	-	In-house database matching	Putatively annotated
pme3186	DL-Glyceraldehyde-3-phosphate	Organic acids	[M-H]-	168.991	169.998	--	--	-	-	-	-	In-house database matching	Putatively annotated
pmb0716	Tricin-4'-O-glucoside-7-O-glucoside*	Flavonoids	[M+H]+	655.19	654.18	--	--	-	-	-	-	In-house database matching	Putatively annotated
MWSmce024	Scopoletin-7-O-glucoside (Scopolin)	Lignans and Coumarins	[M+H]+	355.1	354.095	--	--	C01527	ko01110//Biosynthesis of secondary metabolites;ko01061//Biosynthesis of phenylpropanoids	Chemical structure transformation maps;Global and overview maps	Metabolism	In-house and public database matching	Putatively annotated
Lmhp002001	L-Valyl-L-Phenylalanine	Amino acids and derivatives	[M+H]+	265.155	264.147	-	HMDB0255244	-	-	-	-	In-house and public database matching	Putatively annotated
Lmmn002260	5'-Methoxyisolariciresinol-9'-O-glucoside	Lignans and Coumarins	[M-H]-	551.21	552.221	--	--	-	-	-	-	In-house database matching	Putatively annotated
pme3154	Mevalonic acid	Organic acids	[M-H]-	147.066	148.074	17817-88-8	HMDB0000227	C00418	ko01100//Metabolic pathways;ko01110//Biosynthesis of secondary metabolites;ko01060//Biosynthesis of plant secondary metabolites;ko01070//Biosynthesis of plant hormones;ko01062//Biosynthesis of terpenoids and steroids;ko00900//Terpenoid backbone biosynthesis	Chemical structure transformation maps;Global and overview maps;Metabolism of terpenoids and polyketides	Metabolism	In-house and public database matching	Putatively annotated
MWS201411	Lys-Asn	Amino acids and derivatives	[M+H]+	261.156	260.149	19908-06-6	HMDB0028946	-	-	-	-	In-house and public database matching	Putatively annotated
Lmgn001670	Salicylic acid	Phenolic acids	[M-H]-	137.027	138.032	-	HMDB0302214	C00805	ko01100//Metabolic pathways;ko01110//Biosynthesis of secondary metabolites;ko01120//Microbial metabolism in diverse environments;ko01061//Biosynthesis of phenylpropanoids;ko01070//Biosynthesis of plant hormones;ko01220//Degradation of aromatic compounds;ko04075//Plant hormone signal transduction;ko00621//Dioxin degradation	Chemical structure transformation maps;Global and overview maps;Signal transduction;Xenobiotics biodegradation and metabolism	Environmental Information Processing;Metabolism	In-house and public database matching	Putatively annotated
Sazp003601	Tuberonic acid glucoside	Organic acids	[M-H]-	387.17	388.173	--	--	-	-	-	-	In-house database matching	Putatively annotated
Lmhp001732	L-Prolyl-L-Phenylalanine	Amino acids and derivatives	[M+H]+	263.139	262.132	13589-02-1	HMDB0011179	-	-	-	-	In-house and public database matching	Putatively annotated
Jmgn004021	6-C-Glucosyl-2-Hydroxynaringenin	Flavonoids	[M-H]-	449.109	450.116	--	--	-	-	-	-	In-house database matching	Putatively annotated
Zmjp009119	Chrysosplenetin (5,4'-Dihydroxy-3,6,7,3'-tetramethoxyflavone)	Flavonoids	[M+H]+	375.107	374.1	--	--	-	-	-	-	In-house database matching	Putatively annotated
Lamn005183	Astraflavonoid C	Others	[M-H]-	479.16	480.164	--	--	-	-	-	-	In-house database matching	Putatively annotated
zjbp111014	tetrahydrochromone B	Others	[M+H]+	333.13	332.126	--	--	-	-	-	-	In-house database matching	Putatively annotated
MWSHY0091	Obacunone	Terpenoids	[M+H]+	455.21	454.199	751-03-1	HMDB0035858	-	-	-	-	In-house and public database matching	Putatively annotated
pmp000311	Arabinose-4'-O-glucosyl-5-O-methylvisamminol	Others	[M+H]+	585.22	584.211	--	--	-	-	-	-	In-house database matching	Putatively annotated
MW0153515	Met-Asp-Gly	Amino acids and derivatives	[M+H]+	322.11	321.099	--	--	-	-	-	-	In-house database matching	Putatively annotated
mws1708	Gastrodin	Phenolic acids	[M-H]-	285.098	286.105	-	HMDB0252648	-	-	-	-	In-house and public database matching	Putatively annotated
Wafn002827	Dihydroferulic acid glucoside	Phenolic acids	[M-H]-	357.12	358.126	--	--	-	-	-	-	In-house database matching	Putatively annotated
mws0145	O-Anisic acid (2-Methoxybenzoic acid)*	Phenolic acids	[M-H]-	151.04	152.047	--	--	-	-	-	-	In-house database matching	Putatively annotated
MWS1846	Phenoxyacetic acid*	Phenolic acids	[M-H]-	151.04	152.047	--	--	-	-	-	-	In-house database matching	Putatively annotated
Zaxn007436	Pimaradienone*	Terpenoids	[M-H]-	285.22	286.23	--	--	-	-	-	-	In-house database matching	Putatively annotated
pmn001418	Cinchonain Id	Flavonoids	[M-H]-	451.103	452.111	--	--	-	-	-	-	In-house database matching	Putatively annotated
Lskp211392	Libocedrine B	Terpenoids	[M+H]+	219.17	218.167	--	--	-	-	-	-	In-house database matching	Putatively annotated
MWSHY0067	Quercetin-3-O-rutinoside (Rutin)*	Flavonoids	[M+H]+	611.16	610.153	--	--	C05625	ko01100//Metabolic pathways;ko01110//Biosynthesis of secondary metabolites;ko00944//Flavone and flavonol biosynthesis	Biosynthesis of other secondary metabolites;Global and overview maps	Metabolism	In-house and public database matching	Putatively annotated
pme2253	L-Gulono-1,4-Lactone*	Others	[M-H]-	177.041	178.048	--	--	C01040	ko01100//Metabolic pathways;ko00053//Ascorbate and aldarate metabolism	Carbohydrate metabolism;Global and overview maps	Metabolism	In-house and public database matching	Putatively annotated
Qazn004689	Forsythoside I	Phenolic acids	[M-H]-	623.2	624.205	--	--	-	-	-	-	In-house database matching	Putatively annotated
Zasn010461	Pentadecanoic acid,14-methyl-,methyl ester	Others	[M-H]-	269.25	270.256	--	--	-	-	-	-	In-house database matching	Putatively annotated
MWSmce295	1-Arabinosyluracil	Nucleotides and derivatives	[M+H]+	245.072	244.07	--	--	-	-	-	-	In-house database matching	Putatively annotated
mws0715	Phenylacetyl-L-glutamine	Amino acids and derivatives	[M-H]-	263.104	264.111	28047-15-6	HMDB0006344	C04148	ko00360//Phenylalanine metabolism	Amino acid metabolism	Metabolism	In-house and public database matching	Putatively annotated
MWSmce613	Citicoline	Nucleotides and derivatives	[M+H]+	489.115	488.107	987-78-0	HMDB0001413	C00307	ko01100//Metabolic pathways;ko00564//Glycerophospholipid metabolism	Global and overview maps;Lipid metabolism	Metabolism	In-house and public database matching	Putatively annotated
MWSHY0113	Quercetin-3-O-galactoside (Hyperin)*	Flavonoids	[M+H]+	465.102	464.096	--	--	-	-	-	-	In-house database matching	Putatively annotated
mws0178	Chlorogenic acid (3-O-Caffeoylquinic acid)*	Phenolic acids	[M-H]-	353.088	354.095	--	--	C00852	ko01110//Biosynthesis of secondary metabolites;ko00941//Flavonoid biosynthesis;ko00940//Phenylpropanoid biosynthesis;ko00945//Stilbenoid, diarylheptanoid and gingerol biosynthesis	Biosynthesis of other secondary metabolites;Global and overview maps	Metabolism	In-house and public database matching	Putatively annotated
MWS5136	Mono-Methyl Glutarate*	Organic acids	[M-H]-	145.051	146.058	--	--	-	-	-	-	In-house database matching	Putatively annotated
pmn001525	3,5-Digalloylshikimic acid	Phenolic acids	[M-H]-	477.14	478.147	--	--	-	-	-	-	In-house database matching	Putatively annotated
pme0122	N6-Acetyl-L-lysine	Amino acids and derivatives	[M+H]+	189.123	188.116	692-04-6	HMDB0000206	C02727	ko01100//Metabolic pathways;ko00310//Lysine degradation	Amino acid metabolism;Global and overview maps	Metabolism	In-house and public database matching	Putatively annotated
pme1975	Malonic acid	Organic acids	[M-H]-	103.004	104.011	141-82-2	HMDB0000691	C00383	ko01100//Metabolic pathways;ko00240//Pyrimidine metabolism;ko00410//beta-Alanine metabolism;ko00061//Fatty acid biosynthesis;ko01212//Fatty acid metabolism	Global and overview maps;Lipid metabolism;Metabolism of other amino acids;Nucleotide metabolism	Metabolism	In-house and public database matching	Putatively annotated
pmp001309	6-Hydroxykaempferol-7-O-glucoside	Flavonoids	[M+H]+	465.1	464.096	--	--	-	-	-	-	In-house database matching	Putatively annotated
MWSprf134	Plantagoside	Phenolic acids	[M+H]+	467.12	466.111	--	--	-	-	-	-	In-house database matching	Putatively annotated
mws0206	2-Hydroxybutyric Acid*	Organic acids	[M-H]-	103.04	104.047	--	--	C05984	ko00640//Propanoate metabolism	Carbohydrate metabolism	Metabolism	In-house and public database matching	Putatively annotated
MWSHY0130	Taxifolin-7-O-rhamnoside	Flavonoids	[M+H]+	451.12	450.116	--	--	-	-	-	-	In-house database matching	Putatively annotated
Zmcn005865	Cephaleroside B	Terpenoids	[M-H]-	1073.55	1074.56	--	--	-	-	-	-	In-house database matching	Putatively annotated
mws1333	Melibiose	Others	[M-H]-	341.11	342.116	13299-20-2	HMDB0000048	C05402	ko01100//Metabolic pathways;ko02010//ABC transporters;ko00052//Galactose metabolism	Carbohydrate metabolism;Global and overview maps;Membrane transport	Environmental Information Processing;Metabolism	In-house and public database matching	Putatively annotated
Zbqn003748	N-malonylleucine	Amino acids and derivatives	[M-H]-	216.088	217.095	--	--	-	-	-	-	In-house database matching	Putatively annotated
mws1089	Sucrose-6-phosphate	Others	[M-H]-	421.075	422.082	-	HMDB0258553	-	-	-	-	In-house and public database matching	Putatively annotated
pme1841	Cadaverine	Alkaloids	[M+H]+	103.123	102.116	462-94-2	HMDB0002322	C01672	ko01100//Metabolic pathways;ko01110//Biosynthesis of secondary metabolites;ko01120//Microbial metabolism in diverse environments;ko01060//Biosynthesis of plant secondary metabolites;ko01064//Biosynthesis of alkaloids derived from ornithine, lysine and nicotinic acid;ko00480//Glutathione metabolism;ko00310//Lysine degradation;ko00960//Tropane, piperidine and pyridine alkaloid biosynthesis	Amino acid metabolism;Biosynthesis of other secondary metabolites;Chemical structure transformation maps;Global and overview maps;Metabolism of other amino acids	Metabolism	In-house and public database matching	Putatively annotated
Wcdn005416	Lyoniresinol-3-O-Alpha-L-Rhamnoside	Lignans and Coumarins	[M-H]-	535.21	536.226	--	--	-	-	-	-	In-house database matching	Putatively annotated
Lmsp002982	Quercetin-3-O-sophoroside-7-O-rhamnoside*	Flavonoids	[M+H]+	773.213	772.206	--	--	-	-	-	-	In-house database matching	Putatively annotated
Hmln005573	Capsianoside II	Terpenoids	[M-H]-	1083.53	1084.53	121961-80-6	HMDB0031892	-	-	-	-	In-house and public database matching	Putatively annotated
Cmyp008714	17,29-Didehydroiridal	Terpenoids	[M+H]+	457.37	456.36	--	--	-	-	-	-	In-house database matching	Putatively annotated
MWSmce449	Cyclohexaneacetic acid*	Organic acids	[M-H]-	141.092	142.099	--	--	-	-	-	-	In-house database matching	Putatively annotated
MWS20194	Cinnamic acid	Phenolic acids	[M+H]+	149.06	148.052	140-10-3	HMDB0000930	-	-	-	-	In-house and public database matching	Putatively annotated
MWSHY0116	Hesperetin-7-O-rutinoside (Hesperidin)*	Flavonoids	[M+H]+	611.197	610.19	--	--	-	-	-	-	In-house database matching	Putatively annotated
Lmyn003131	Dioxindole-3-acetic acid	Alkaloids	[M-H]-	206.046	207.053	--	--	-	-	-	-	In-house database matching	Putatively annotated
MWSHY0016	Luteolin-6-C-glucoside (Isoorientin)*	Flavonoids	[M+H]+	449.11	448.101	--	--	-	-	-	-	In-house database matching	Putatively annotated
Ymjm000095	13,28-Epoxyolean-11-en-3-one	Terpenoids	[M+H]+	439.36	438.35	--	--	-	-	-	-	In-house database matching	Putatively annotated
mws2212	Caffeic acid	Phenolic acids	[M-H]-	179.035	180.042	4361-87-9	HMDB0003501	-	-	-	-	In-house and public database matching	Putatively annotated
Yajn003986	Dihydropenstemide	Terpenoids	[M-H]-	445.21	446.215	--	--	-	-	-	-	In-house database matching	Putatively annotated
pmb3114	Epicatechin-epiafzelechin	Flavonoids	[M-H]-	561.14	562.148	--	--	-	-	-	-	In-house database matching	Putatively annotated
pme0109	Methyldopa	Amino acids and derivatives	[M+H]+	212.092	211.084	-	HMDB0251525	-	-	-	-	In-house and public database matching	Putatively annotated
Wdtp003528	3,4,5-trihydroxy-6-[4-[[(2R)-5-oxooxolan-2-yl]methyl]phenoxy]oxane-2-carboxylic acid	Phenolic acids	[M+H]+	369.12	368.111	--	--	-	-	-	-	In-house database matching	Putatively annotated
MWS20201	1-O-Galloyl-β-D-glucose*	Phenolic acids	[M+H]+	333.08	332.074	--	--	C01158	ko01061//Biosynthesis of phenylpropanoids	Chemical structure transformation maps	Metabolism	In-house and public database matching	Putatively annotated
Lmtn003024	Mansorin III	Lignans and Coumarins	[M-H]-	245.08	246.089	--	--	-	-	-	-	In-house database matching	Putatively annotated
Lakp004475	Dehydrodicatechin A	Flavonoids	[M+H]+	577.13	576.127	--	--	-	-	-	-	In-house database matching	Putatively annotated
pme3009	trans-Aconitic acid	Organic acids	[M+H]+	175.024	174.016	4023-65-8	HMDB0000958	C02341	ko01100//Metabolic pathways;ko00660//C5-Branched dibasic acid metabolism	Carbohydrate metabolism;Global and overview maps	Metabolism	In-house and public database matching	Putatively annotated
Zbqn004590	N-(acetyl)phenylalanine	Amino acids and derivatives	[M-H]-	206.082	207.089	--	--	-	-	-	-	In-house database matching	Putatively annotated
Zawp007892	Mukurozisaponin E1	Terpenoids	[M+H]+	925.516	924.508	--	--	-	-	-	-	In-house database matching	Putatively annotated
Zmhn005413	p-Dimeric galloyl methyl ester	Phenolic acids	[M-H]-	335.039	336.048	--	--	-	-	-	-	In-house database matching	Putatively annotated
Wayn002083	N-(1-Deoxy-1-fructosyl)Phenylalanine	Amino acids and derivatives	[M-H]-	326.123	327.131	87251-83-0	HMDB0037846	-	-	-	-	In-house and public database matching	Putatively annotated
pme1119	Inosine	Nucleotides and derivatives	[M+H]+	269.088	268.081	58-63-9	HMDB0000195	C00294	ko01100//Metabolic pathways;ko02010//ABC transporters;ko00230//Purine metabolism	Global and overview maps;Membrane transport;Nucleotide metabolism	Environmental Information Processing;Metabolism	In-house and public database matching	Putatively annotated
mws0629	L-Aspartyl-L-Phenylalanine	Amino acids and derivatives	[M+H]+	281.113	280.106	13433-09-5	HMDB0000706	-	-	-	-	In-house and public database matching	Putatively annotated
Ypgn004474	Resveratroloside*	Others	[M-H]-	389.12	390.132	--	--	-	-	-	-	In-house database matching	Putatively annotated
MWS20672	Glu-Phe-Ala	Amino acids and derivatives	[M+H]+	366.166	365.159	--	--	-	-	-	-	In-house database matching	Putatively annotated
Lhjp120713	Hydroxydaphnoretin glucoside	Lignans and Coumarins	[M+H]+	531.11	530.106	--	--	-	-	-	-	In-house database matching	Putatively annotated
pmb0880	LysoPE 18:0(2n isomer)	Lipids	[M+H]+	482.324	481.317	--	--	-	-	-	-	In-house database matching	Putatively annotated
MWSslk171	Nodakenin	Lignans and Coumarins	[M-H]-	407.134	408.142	--	--	-	-	-	-	In-house database matching	Putatively annotated
Zbqn004234	N-(malonyl)phenylalanine	Amino acids and derivatives	[M-H]-	250.07	251.079	--	--	-	-	-	-	In-house database matching	Putatively annotated
Hmhp002187	16β-Hydroxycardiopetaline	Alkaloids	[M+H]+	364.25	363.241	--	--	-	-	-	-	In-house database matching	Putatively annotated
Hmmp006231	Saponin B	Terpenoids	[M+H]+	737.45	736.44	--	--	-	-	-	-	In-house database matching	Putatively annotated
MWSmce031	Micheliolide	Terpenoids	[M+H]+	249.143	248.141	-	HMDB0254704	-	-	-	-	In-house and public database matching	Putatively annotated
MW0150840	His-Arg-Trp	Amino acids and derivatives	[M+H]+	498.25	497.25	--	--	-	-	-	-	In-house database matching	Putatively annotated
mws1454	Persicoside	Flavonoids	[M-H]-	477.14	478.147	28978-03-2	HMDB0037482	-	-	-	-	In-house and public database matching	Putatively annotated
MWS2442	D-Fructose 6-Phosphate*	Others	[M-H]-	259.02	260.03	--	--	C00085	ko01100//Metabolic pathways;ko01110//Biosynthesis of secondary metabolites;ko01120//Microbial metabolism in diverse environments;ko01200//Carbon metabolism;ko00052//Galactose metabolism;ko00710//Carbon fixation in photosynthetic organisms;ko00500//Starch and sucrose metabolism;ko04931//Insulin resistance	Carbohydrate metabolism;Endocrine and metabolic disease;Energy metabolism;Global and overview maps	Human Diseases;Metabolism	In-house and public database matching	Putatively annotated
pmb0490	p-Coumaroylputrescine	Alkaloids	[M+H]+	235.144	234.137	--	--	C18326	ko01100//Metabolic pathways;ko00330//Arginine and proline metabolism	Amino acid metabolism;Global and overview maps	Metabolism	In-house and public database matching	Putatively annotated
Qmyp122910	Withametelin F	Others	[M+H]+	453.26	452.256	--	--	-	-	-	-	In-house database matching	Putatively annotated
Lmpp003268	Kaempferol-3-O-rutinoside-7-O-glucoside	Flavonoids	[M+H]+	757.219	756.211	--	--	-	-	-	-	In-house database matching	Putatively annotated
Zmhn004909	3,4-Digalloylshikimic acid	Phenolic acids	[M-H]-	477.058	478.075	--	--	-	-	-	-	In-house database matching	Putatively annotated
Lmtp002642	Apigenin-8-C-(2''-glucosyl)arabinoside	Flavonoids	[M+H]+	565.155	564.148	--	--	-	-	-	-	In-house database matching	Putatively annotated
Lazn004678	Syringylglycerol β-sinapyl ether	Lignans and Coumarins	[M-H]-	435.17	436.173	--	--	-	-	-	-	In-house database matching	Putatively annotated
Lmmn002274	Isolariciresinol-9'-O-glucoside*	Lignans and Coumarins	[M-H]-	521.2	522.21	--	--	-	-	-	-	In-house database matching	Putatively annotated
Cmjn004337	Benzyl-(2''-O-xylosyl)glucoside	Phenolic acids	[M-H]-	401.14	402.153	--	--	-	-	-	-	In-house database matching	Putatively annotated
MW0150191	Glu-Tyr-His	Amino acids and derivatives	[M+H]+	448.19	447.175	--	--	-	-	-	-	In-house database matching	Putatively annotated
Li512113	Maleoyl-caffeoylquinic acid	Phenolic acids	[M-H]-	451.09	452.096	--	--	-	-	-	-	In-house database matching	Putatively annotated
Wdxn002881	cynapanoside G	Steroids	[M-H]-	655.33	656.341	--	--	-	-	-	-	In-house database matching	Putatively annotated
Lmpp003930	Apigenin-7-O-(6''-p-Coumaryl)glucoside	Flavonoids	[M+H]+	579.15	578.142	--	--	-	-	-	-	In-house database matching	Putatively annotated
HJN074	Procyanidin A6	Tannins	[M-H]-	591.153	592.158	--	--	-	-	-	-	In-house database matching	Putatively annotated
Wcfp003475	6,7-dimethyl-4-(2,3,4,5-tetrahydroxypentyl)-1H-quinoxaline-2,3-dione	Others	[M+H]+	325.14	324.132	--	--	-	-	-	-	In-house database matching	Putatively annotated
MW0151058	His-Pro-Asp	Amino acids and derivatives	[M+H]+	368.15	367.149	--	--	-	-	-	-	In-house database matching	Putatively annotated
Rfmb320	1-Methylpiperidine-2-carboxylic acid	Organic acids	[M+H]+	144.102	143.095	--	--	-	-	-	-	In-house database matching	Putatively annotated
Cmyp003257	Icariside B1	Terpenoids	[M+H]+	387.2	386.194	--	--	-	-	-	-	In-house database matching	Putatively annotated
MW0158237	Trp-Ser-Asp	Amino acids and derivatives	[M+H]+	407.15	406.149	--	--	-	-	-	-	In-house database matching	Putatively annotated
Lalp003868	Dihydro incarvoid B glucoside	Terpenoids	[M+H]+	351.2	350.193	--	--	-	-	-	-	In-house database matching	Putatively annotated
Zbsp004301	Quercetin-7-O-rutinoside*	Flavonoids	[M+H]+	611.16	610.153	--	--	-	-	-	-	In-house database matching	Putatively annotated
Lckn000312	3,4-dihydroxy-β-phenylethoxy-O-α-L-rhamnopyranosyl(1→3)-6-O-caffeoyl(cis)-β-D-glucopyranoside*	Phenolic acids	[M-H]-	623.2	624.205	--	--	-	-	-	-	In-house database matching	Putatively annotated
mws0179	Chlorogenic acid methyl ester	Phenolic acids	[M-H]-	367.103	368.111	--	--	-	-	-	-	In-house database matching	Putatively annotated
Zbsp004707	Chrysoeriol-7-O-rutinoside*	Flavonoids	[M+H]+	609.18	608.174	--	--	-	-	-	-	In-house database matching	Putatively annotated
Li512115	Isochlorogenic acid B*	Phenolic acids	[M-H]-	515.12	516.127	--	--	-	-	-	-	In-house database matching	Putatively annotated
Zblp002839	3-(3-Hydroxyphenyl)-propionic acid	Phenolic acids	[M+H]+	167.07	166.063	--	--	C11457	ko01100//Metabolic pathways;ko01120//Microbial metabolism in diverse environments;ko01220//Degradation of aromatic compounds;ko00360//Phenylalanine metabolism	Amino acid metabolism;Global and overview maps	Metabolism	In-house and public database matching	Putatively annotated
mws0805	N-Acetylneuraminic acid	Amino acids and derivatives	[M-H]-	308.099	309.106	-	HMDB0246275	C00270	ko01100//Metabolic pathways;ko00520//Amino sugar and nucleotide sugar metabolism	Carbohydrate metabolism;Global and overview maps	Metabolism	In-house and public database matching	Putatively annotated
pme1816	Neochlorogenic acid (5-O-Caffeoylquinic acid)*	Phenolic acids	[M-H]-	353.088	354.095	--	--	-	-	-	-	In-house database matching	Putatively annotated
Lahp003997	Glucosyl-rhamnazin-3-O-β-D-glucoside	Flavonoids	[M+H]+	655.19	654.18	--	--	-	-	-	-	In-house database matching	Putatively annotated
Zjyp102916	1,4a,8a-trimethyl-7-(prop-1-en-2-yl)-deca-hydronaphthalen-1-ol	Terpenoids	[M+H]+	221.19	220.183	--	--	-	-	-	-	In-house database matching	Putatively annotated
Wasn003821	Glucosyl 3,7-dimethyloct-2-ene-1,6,7-triol	Others	[M+CH3COOH-H]-	409.21	350.194	--	--	-	-	-	-	In-house database matching	Putatively annotated
MWSHC20172	Isoscopoletin (6-Hydroxy-7-Methoxycoumarin)	Lignans and Coumarins	[M+H]+	193.05	192.042	--	--	-	-	-	-	In-house database matching	Putatively annotated
Zbzp010968	2-Methoxy-4-hydroxy-6-(8Z-pentadecenyl)-benzene-1-O-acetate	Quinones	[M+H]+	391.28	390.277	--	--	-	-	-	-	In-house database matching	Putatively annotated
MWSmce203	D-Cellobiose	Others	[M-H]-	341.117	342.116	528-50-7	HMDB0000055	-	-	-	-	In-house and public database matching	Putatively annotated
MWSmce340	L-Praziquanamine	Alkaloids	[M+H]+	203.118	202.111	--	--	-	-	-	-	In-house database matching	Putatively annotated
MWSslk155	4-Hydroxy-3-methoxymandelate	Phenolic acids	[M-H]-	197.046	198.053	13244-77-4	HMDB0000291	C05584	ko01100//Metabolic pathways;ko00350//Tyrosine metabolism	Amino acid metabolism;Global and overview maps	Metabolism	In-house and public database matching	Putatively annotated
MW0158141	Trp-Glu-Cys	Amino acids and derivatives	[M+H]+	437.14	436.142	--	--	-	-	-	-	In-house database matching	Putatively annotated
mws0248	Uridine	Nucleotides and derivatives	[M-H]-	243.06	244.07	58-96-8	HMDB0000296	C00299	ko01100//Metabolic pathways;ko02010//ABC transporters;ko00240//Pyrimidine metabolism	Global and overview maps;Membrane transport;Nucleotide metabolism	Environmental Information Processing;Metabolism	In-house and public database matching	Putatively annotated
Ysjn001064	3-Oxopentanedioic acid	Organic acids	[M-H]-	145.014	146.022	--	--	-	-	-	-	In-house database matching	Putatively annotated
Zmsn110105	Rumexobtusifolius	Others	[M-H]-	279.07	280.079	--	--	-	-	-	-	In-house database matching	Putatively annotated
MWSmce645	2-(Aminooxy)Acetic Acid	Alkaloids	[M+H]+	92.034	91.0269	-	HMDB0248327	-	-	-	-	In-house and public database matching	Putatively annotated
Zbjn004445	Kaempferol-7-O-glucuronide	Flavonoids	[M-H]-	461.073	462.08	--	--	-	-	-	-	In-house database matching	Putatively annotated
MW0150106	Glu-Phe-Met	Amino acids and derivatives	[M+H]+	426.18	425.162	--	--	-	-	-	-	In-house database matching	Putatively annotated
Lhcp102420	Saikosaponin B2	Terpenoids	[M+H]+	781.47	780.466	-	HMDB0257448	-	-	-	-	In-house and public database matching	Putatively annotated
Hmln003754	Icariside E5	Others	[M-H]-	521.2	522.21	126176-79-2	HMDB0034749	-	-	-	-	In-house and public database matching	Putatively annotated
Lmsn000954	Dambonitol	Others	[M-H]-	207.087	208.095	523-94-4	HMDB0033942	-	-	-	-	In-house and public database matching	Putatively annotated
Wcsp002246	N-Phenylethylcrinasiadine	Alkaloids	[M+H]+	344.13	343.121	--	--	-	-	-	-	In-house database matching	Putatively annotated
Lcsn000415	Keto-Deoxy-Nonulonic acid	Organic acids	[M-H]-	267.07	268.079	--	--	C20934	ko01100//Metabolic pathways;ko00520//Amino sugar and nucleotide sugar metabolism	Carbohydrate metabolism;Global and overview maps	Metabolism	In-house and public database matching	Putatively annotated
MWSmce701	4-Ethylbenzaldehyde	Others	[M+H]+	135.079	134.073	4748-78-1	HMDB0032024	-	-	-	-	In-house and public database matching	Putatively annotated
Lmbp002336	Quercetin-3-O-(2''-O-rhamnosyl)galactoside	Flavonoids	[M+H]+	611.161	610.153	--	--	-	-	-	-	In-house database matching	Putatively annotated
MWSslk066	3-Hydroxy-4-methoxybenzoic acid; Isovanillic Acid	Phenolic acids	[M+H]+	169.05	168.042	--	--	-	-	-	-	In-house database matching	Putatively annotated
Qazp003735	Genameside C	Terpenoids	[M+H]+	551.2	550.19	--	--	-	-	-	-	In-house database matching	Putatively annotated
MW0158225	Trp-Pro-Asp	Amino acids and derivatives	[M+H]+	417.17	416.17	--	--	-	-	-	-	In-house database matching	Putatively annotated
Lhmp120916	Secologanoside 7-Methyl	Terpenoids	[M+H]+	405.14	404.132	--	--	-	-	-	-	In-house database matching	Putatively annotated
MWSmce497	Oxypaeoniflorin	Terpenoids	[M-H]-	495.15	496.158	-	HMDB0256018	-	-	-	-	In-house and public database matching	Putatively annotated
MW0151039	His-Phe-Cys	Amino acids and derivatives	[M+H]+	406.15	405.147	--	--	-	-	-	-	In-house database matching	Putatively annotated
Lajp003510	Furo(2,3-f)-1,3-bewnzodioxole	Phenolic acids	[M+H]+	271.06	270.053	--	--	-	-	-	-	In-house database matching	Putatively annotated
Zmln000282	Hibiscus acid	Organic acids	[M-H]-	207.015	208.022	27750-10-3	HMDB0031159	-	-	-	-	In-house and public database matching	Putatively annotated
Saln004414	2'-O-(3''-hydroxybenzoyl)-kingiside	Terpenoids	[M-H]-	523.15	524.153	--	--	-	-	-	-	In-house database matching	Putatively annotated
Lman002731	Grevilloside F	Phenolic acids	[M-H]-	341.09	342.095	--	--	-	-	-	-	In-house database matching	Putatively annotated
pmb0786	D-Glucosamine	Others	[M+H]+	180.087	179.079	14257-69-3	HMDB0030091	C00329	ko01100//Metabolic pathways;ko00520//Amino sugar and nucleotide sugar metabolism	Carbohydrate metabolism;Global and overview maps	Metabolism	In-house and public database matching	Putatively annotated
mws1090	D-Glucose-1-phosphate*	Others	[M-H]-	259.02	260.03	--	--	C00103	ko01100//Metabolic pathways;ko01110//Biosynthesis of secondary metabolites;ko01120//Microbial metabolism in diverse environments;ko01060//Biosynthesis of plant secondary metabolites;ko00520//Amino sugar and nucleotide sugar metabolism;ko00052//Galactose metabolism;ko00040//Pentose and glucuronate interconversions;ko00500//Starch and sucrose metabolism;ko00010//Glycolysis / Gluconeogenesis;ko00561…	Carbohydrate metabolism;Chemical structure transformation maps;Global and overview maps;Lipid metabolism	Metabolism	In-house and public database matching	Putatively annotated
Zmjp003291	Vitexin-2''-O-galactoside	Flavonoids	[M+H]+	595.168	594.159	--	--	-	-	-	-	In-house database matching	Putatively annotated
Lmsp004521	1-O-Cinnamoyl-4,6-(S)-HHDP-β-D-glucose	Phenolic acids	[M+H]+	613.119	612.111	--	--	-	-	-	-	In-house database matching	Putatively annotated
mws2523	Trehalose 6-phosphate	Others	[M-H]-	421.08	422.082	4484-88-2	HMDB0001124	C00689	ko01100//Metabolic pathways;ko01110//Biosynthesis of secondary metabolites;ko00500//Starch and sucrose metabolism	Carbohydrate metabolism;Global and overview maps	Metabolism	In-house and public database matching	Putatively annotated
Wdbn008122	stauntoside G	Steroids	[M-H]-	965.48	966.482	--	--	-	-	-	-	In-house database matching	Putatively annotated
Lmbn001930	2-Hydroxybenzaldehyde (Salicylaldehyde)	Phenolic acids	[M-H]-	121.029	122.037	--	--	C06202	ko01100//Metabolic pathways;ko01120//Microbial metabolism in diverse environments;ko01061//Biosynthesis of phenylpropanoids;ko01220//Degradation of aromatic compounds	Chemical structure transformation maps;Global and overview maps	Metabolism	In-house and public database matching	Putatively annotated
Zawn005633	Pyishiauoside IIIa	Terpenoids	[M-H]-	1133.53	1134.53	--	--	-	-	-	-	In-house database matching	Putatively annotated
pme0500	D-Melezitose	Others	[M-H]-	503.162	504.169	597-12-6	HMDB0011730	-	-	-	-	In-house and public database matching	Putatively annotated
Lmsp003852	1-O-p-Coumaroyl-4,6-(S)-HHDP-β-D-glucose	Phenolic acids	[M+H]+	629.116	628.106	--	--	-	-	-	-	In-house database matching	Putatively annotated
pmb0108	Feruloyl syringic acid	Phenolic acids	[M+H]+	375.107	374.1	--	--	-	-	-	-	In-house database matching	Putatively annotated
Wasn003197	3-(Beta-D-Glucopyranosyloxy)-5-Hydroxyhexanoic Acid Methyl Ester	Organic acids	[M-H]-	323.13	324.142	--	--	-	-	-	-	In-house database matching	Putatively annotated
Qmqp102517	Leucodin	Terpenoids	[M+H]+	247.13	246.126	--	--	-	-	-	-	In-house database matching	Putatively annotated
Lasp013342	Ent-16beta-Methoxy-19-Kauranoic Acid	Terpenoids	[M+H]+	335.26	334.25	38308-35-9	HMDB0036302	-	-	-	-	In-house and public database matching	Putatively annotated
Wmcn000019	melittoside	Terpenoids	[M-H]-	523.16	524.174	--	--	-	-	-	-	In-house database matching	Putatively annotated
Lmbn001162	Esculetin-7-O-glucoside*	Lignans and Coumarins	[M-H]-	339.074	340.079	--	--	-	-	-	-	In-house database matching	Putatively annotated
mws0752	Undecylic Acid	Lipids	[M-H]-	185.155	186.162	112-37-8	HMDB0000947	-	-	-	-	In-house and public database matching	Putatively annotated
pmb2922	Uridine 5'-diphospho-D-glucose	Nucleotides and derivatives	[M-H]-	565.05	566.055	--	--	C00029	ko01100//Metabolic pathways;ko01110//Biosynthesis of secondary metabolites;ko01060//Biosynthesis of plant secondary metabolites;ko00520//Amino sugar and nucleotide sugar metabolism;ko00052//Galactose metabolism;ko00053//Ascorbate and aldarate metabolism;ko00040//Pentose and glucuronate interconversions;ko00908//Zeatin biosynthesis;ko00500//Starch and sucrose metabolism;ko00561//Glycerolipid metab…	Carbohydrate metabolism;Chemical structure transformation maps;Global and overview maps;Lipid metabolism;Metabolism of terpenoids and polyketides	Metabolism	In-house and public database matching	Putatively annotated
pma6460	4-O-p-Coumaroylquinic acid	Phenolic acids	[M-H]-	337.093	338.1	-	HMDB0302093	-	-	-	-	In-house and public database matching	Putatively annotated
mws0117	Homovanillic acid; 4-Hydroxy-3-methoxyphenylacetic acid	Phenolic acids	[M-H]-	181.051	182.058	--	--	C05582	ko01100//Metabolic pathways;ko00350//Tyrosine metabolism	Amino acid metabolism;Global and overview maps	Metabolism	In-house and public database matching	Putatively annotated
Zmhn001970	Piceid (3,4',5-Trihydroxystilbene-3-O-glucoside)*	Others	[M-H]-	389.12	390.132	--	--	-	-	-	-	In-house database matching	Putatively annotated
pmn001647	Procyanidin C2	Tannins	[M-H]-	865.2	866.206	-	HMDB0303662	-	-	-	-	In-house and public database matching	Putatively annotated
Lmmp122803	Balanophonin E glucoside	Lignans and Coumarins	[M+H]+	551.21	550.205	--	--	-	-	-	-	In-house database matching	Putatively annotated
mws1409	Uridine-5'-diphosphoglucuronic acid	Nucleotides and derivatives	[M-H]-	579.027	580.034	--	--	-	-	-	-	In-house database matching	Putatively annotated
MWSslk146	4'-O-Glucosylvitexin	Flavonoids	[M+H]+	595.167	594.159	--	--	-	-	-	-	In-house database matching	Putatively annotated
Wbwn000861	4-[(1e)-3-hydroxyprop-1-en-1-yl]-2,6-dimethoxyphenyl(2e)-3-phenylprop-2-enoate	Lignans and Coumarins	[M-H]-	339.12	340.131	--	--	-	-	-	-	In-house database matching	Putatively annotated
pmn001649	Cinnamtannin A2	Tannins	[M-H]-	1153.26	1154.27	86631-38-1	HMDB0037661	-	-	-	-	In-house and public database matching	Putatively annotated
Zmgn000447	3-Phospho-D-glyceric acid	Others	[M-H]-	184.98	185.993	3443-58-1	HMDB0060180	C00197	ko01100//Metabolic pathways;ko01110//Biosynthesis of secondary metabolites;ko01120//Microbial metabolism in diverse environments;ko01060//Biosynthesis of plant secondary metabolites;ko01230//Biosynthesis of amino acids;ko01061//Biosynthesis of phenylpropanoids;ko01063//Biosynthesis of alkaloids derived from shikimate pathway;ko01070//Biosynthesis of plant hormones;ko01200//Carbon metabolism;ko010…	Amino acid metabolism;Carbohydrate metabolism;Chemical structure transformation maps;Energy metabolism;Global and overview maps;Lipid metabolism	Metabolism	In-house and public database matching	Putatively annotated
Lmbn002648	α-Hydroxycinnamic Acid*	Phenolic acids	[M-H]-	163.04	164.047	--	--	C02763	ko01100//Metabolic pathways;ko00360//Phenylalanine metabolism	Amino acid metabolism;Global and overview maps	Metabolism	In-house and public database matching	Putatively annotated
Lmcp007155	3',4',5',5,7-Pentamethoxyflavone	Flavonoids	[M+H]+	373.13	372.121	-	HMDB0246928	-	-	-	-	In-house and public database matching	Putatively annotated
Lmhp008885	LysoPE 15:0(2n isomer)	Lipids	[M+H]+	440.277	439.27	--	--	-	-	-	-	In-house database matching	Putatively annotated
pmp000127	Chrysoeriol-6,8-di-C-glucoside	Flavonoids	[M+H]+	625.176	624.169	--	--	-	-	-	-	In-house database matching	Putatively annotated
Qacp004429	1,7-Dihydroxy-3,5,6-trimethoxyxanthone-glucoside	Others	[M+H]+	481.13	480.127	--	--	-	-	-	-	In-house database matching	Putatively annotated
Lajp002709	3,3',4',5,6,7,8-Heptahydroxyflavan	Flavonoids	[M+H]+	323.07	322.069	--	--	-	-	-	-	In-house database matching	Putatively annotated
Lmxn005474	8-O-(p-Coumaroyl)Harpagide	Terpenoids	[M-H]-	509.16	510.174	--	--	-	-	-	-	In-house database matching	Putatively annotated
Smpn009230	2,3,23-Trihydroxyolean-12-en-28-oic acid	Terpenoids	[M-H]-	487.34	488.35	465-00-9	HMDB0034502	-	-	-	-	In-house and public database matching	Putatively annotated
Lmtp002474	Apigenin-6-C-(2''-glucosyl)arabinoside	Flavonoids	[M+H]+	565.16	564.148	--	--	-	-	-	-	In-house database matching	Putatively annotated
mws0458	Vanillin; 4-Hydroxy-3-Methoxybenzaldehyde*	Others	[M-H]-	151.04	152.047	--	--	C00755	ko01100//Metabolic pathways;ko01110//Biosynthesis of secondary metabolites;ko01120//Microbial metabolism in diverse environments;ko01061//Biosynthesis of phenylpropanoids;ko01063//Biosynthesis of alkaloids derived from shikimate pathway	Chemical structure transformation maps;Global and overview maps	Metabolism	In-house and public database matching	Putatively annotated
mws0236	2-Aminoethanesulfonic acid	Organic acids	[M-H]-	124.007	125.015	107-35-7	HMDB0000251	C00245	ko01100//Metabolic pathways;ko02010//ABC transporters;ko00920//Sulfur metabolism;ko00430//Taurine and hypotaurine metabolism	Energy metabolism;Global and overview maps;Membrane transport;Metabolism of other amino acids	Environmental Information Processing;Metabolism	In-house and public database matching	Putatively annotated
Lmqp012453	3-Hydroxyurs-12-en-28-aldehyde (Ursolaldehyde)	Terpenoids	[M+H]+	441.37	440.365	--	--	-	-	-	-	In-house database matching	Putatively annotated
MWS2056	Delta-Hexalactone	Others	[M+H]+	115.075	114.068	823-22-3	HMDB0000453	-	-	-	-	In-house and public database matching	Putatively annotated
Wagp001892	(2S,4R)-4-(Beta-D-Glucopyranosyloxy)-2-Pentanol	Others	[M+H]+	267.14	266.137	--	--	-	-	-	-	In-house database matching	Putatively annotated
pmb0608	Chrysoeriol-7-O-(6''-malonyl)glucoside	Flavonoids	[M+H]+	549.124	548.117	--	--	-	-	-	-	In-house database matching	Putatively annotated
pme0066	Guanidinoacetate	Alkaloids	[M-H]-	116.047	117.054	352-97-6	HMDB0000128	C00581	ko01100//Metabolic pathways;ko00330//Arginine and proline metabolism;ko00260//Glycine, serine and threonine metabolism	Amino acid metabolism;Global and overview maps	Metabolism	In-house and public database matching	Putatively annotated
MWSslk160	Corilagin*	Tannins	[M-H]-	633.074	634.081	--	--	-	-	-	-	In-house database matching	Putatively annotated
Lmhn002379	Strictinin*	Tannins	[M-H]-	633.072	634.081	--	--	-	-	-	-	In-house database matching	Putatively annotated
Qazn003063	Peiioside A1	Phenolic acids	[M-H]-	619.19	620.195	--	--	-	-	-	-	In-house database matching	Putatively annotated
Yaap002857	Myrciaphenone A	Others	[M+H]+	331.1	330.095	--	--	-	-	-	-	In-house database matching	Putatively annotated
MW0149771	Gln-Phe-Asn	Amino acids and derivatives	[M+H]+	408.18	407.18	--	--	-	-	-	-	In-house database matching	Putatively annotated
MWS0205	Allantoin	Organic acids	[M-H]-	157.037	158.044	97-59-6	HMDB0000462	-	-	-	-	In-house and public database matching	Putatively annotated
mws1589	D-Panose*	Others	[M-H]-	503.162	504.169	--	--	-	-	-	-	In-house database matching	Putatively annotated
MWSHY0031	Apigenin-7-O-glucuronide	Flavonoids	[M+H]+	447.09	446.085	-	HMDB0240480	-	-	-	-	In-house and public database matching	Putatively annotated
Zmyn005026	16-Methylheptadecanoic acid	Lipids	[M-H]-	283.264	284.272	2724-58-5	HMDB0031066	-	-	-	-	In-house and public database matching	Putatively annotated
Lmsn004162	1-O-Galloyl-2-O-p-Coumaroyl-β-D-glucose	Phenolic acids	[M-H]-	477.104	478.111	--	--	-	-	-	-	In-house database matching	Putatively annotated
Sayp004832	Phyllamyricoside B	Lignans and Coumarins	[M+H]+	547.18	546.174	--	--	-	-	-	-	In-house database matching	Putatively annotated
Lszp210010	Tatarine	Alkaloids	[M+H]+	325.14	324.132	--	--	-	-	-	-	In-house database matching	Putatively annotated
mws0749	4-Hydroxybenzoic acid	Phenolic acids	[M-H]-	137.024	138.032	-	HMDB0304180	C00156	ko01100//Metabolic pathways;ko01110//Biosynthesis of secondary metabolites;ko01120//Microbial metabolism in diverse environments;ko01061//Biosynthesis of phenylpropanoids;ko01220//Degradation of aromatic compounds;ko00130//Ubiquinone and other terpenoid-quinone biosynthesis;ko00790//Folate biosynthesis;ko07110//Benzoic acid family	Chemical structure transformation maps;Global and overview maps;Metabolism of cofactors and vitamins;Skeleton-based classification	Drug Development;Metabolism	In-house and public database matching	Putatively annotated
HJAP005	Laricitrin-3-O-glucoside*	Flavonoids	[M+H]+	495.11	494.106	--	--	-	-	-	-	In-house database matching	Putatively annotated
Lmjp003231	Patuletin-3-O-glucoside*	Flavonoids	[M+H]+	495.11	494.106	--	--	-	-	-	-	In-house database matching	Putatively annotated
Wdsp003259	melosines C	Alkaloids	[M+H]+	367.17	366.158	--	--	-	-	-	-	In-house database matching	Putatively annotated
pme3007	Uridine 5'-diphosphate	Nucleotides and derivatives	[M-H]-	402.995	404.002	58-98-0	HMDB0000295	C00015	ko01100//Metabolic pathways;ko00240//Pyrimidine metabolism;ko00908//Zeatin biosynthesis	Global and overview maps;Metabolism of terpenoids and polyketides;Nucleotide metabolism	Metabolism	In-house and public database matching	Putatively annotated
Jmwn003377	Citrusin B	Phenolic acids	[M-H]-	567.21	568.216	105279-10-5	HMDB0039231	-	-	-	-	In-house and public database matching	Putatively annotated
Wayn002532	Gallic acid-1-O-xyloside	Phenolic acids	[M-H]-	301.057	302.064	--	--	-	-	-	-	In-house database matching	Putatively annotated
Wayn000597	Citric acid-1-O-diglucoside	Organic acids	[M-H]-	515.124	516.133	--	--	-	-	-	-	In-house database matching	Putatively annotated
pmn001690	3-Hydroxy-4-isopropylbenzylalcohol-3-O-glucoside	Phenolic acids	[M-H]-	327.145	328.152	--	--	-	-	-	-	In-house database matching	Putatively annotated
pmn001421	3-O-p-Coumaroylquinic acid*	Phenolic acids	[M-H]-	337.093	338.1	--	--	-	-	-	-	In-house database matching	Putatively annotated
Zbln003752	2,,7-di-O-β-D-glucose-4-methoxy-9,10-dihydrophenanthrene	Quinones	[M-H]-	533.19	534.21	--	--	-	-	-	-	In-house database matching	Putatively annotated
mws1434	Apigenin-6-C-glucoside (Isovitexin)*	Flavonoids	[M-H]-	431.1	432.106	--	--	C01714	ko00944//Flavone and flavonol biosynthesis	Biosynthesis of other secondary metabolites	Metabolism	In-house and public database matching	Putatively annotated
mws0048	Apigenin-8-C-Glucoside (Vitexin)*	Flavonoids	[M-H]-	431.098	432.106	--	--	C01460	ko00941//Flavonoid biosynthesis;ko00944//Flavone and flavonol biosynthesis	Biosynthesis of other secondary metabolites	Metabolism	In-house and public database matching	Putatively annotated
Zbqp000710	3-(1H-imidazol-5-yl)-2-(trimethylammonio)propanoate	Alkaloids	[M+H]+	198.12	197.116	--	--	-	-	-	-	In-house database matching	Putatively annotated
Wcdp003241	mappiodoside H	Alkaloids	[M+H]+	591.22	590.211	--	--	-	-	-	-	In-house database matching	Putatively annotated
pmn001382	Isochlorogenic acid A*	Phenolic acids	[M-H]-	515.12	516.127	--	--	-	-	-	-	In-house database matching	Putatively annotated
pmn001384	Isochlorogenic acid C*	Phenolic acids	[M-H]-	515.12	516.127	--	--	-	-	-	-	In-house database matching	Putatively annotated
pmn001323	Saikosaponin F	Terpenoids	[M+CH3COOH-H]-	987.55	928.54	--	--	-	-	-	-	In-house database matching	Putatively annotated
Zmln000899	Syringaldehyde-4-O-glucoside	Phenolic acids	[M-H]-	343.11	344.111	--	--	-	-	-	-	In-house database matching	Putatively annotated
pmf0395	Oleic acid	Lipids	[M+H]+	283.263	282.256	2027-47-6	HMDB0062703	C00712	ko01060//Biosynthesis of plant secondary metabolites;ko01040//Biosynthesis of unsaturated fatty acids;ko00061//Fatty acid biosynthesis;ko00073//Cutin, suberine and wax biosynthesis	Chemical structure transformation maps;Lipid metabolism	Metabolism	In-house and public database matching	Putatively annotated
MWSHY0199	Quercetin-3-O-(6''-O-galloyl)galactoside	Flavonoids	[M+H]+	617.114	616.106	--	--	-	-	-	-	In-house database matching	Putatively annotated
Lmpp003662	Delphinidin-3-O-(6''-O-p-coumaroyl)glucoside	Flavonoids	[M]+	611.14	611.139	--	--	C16370	ko00942//Anthocyanin biosynthesis	Biosynthesis of other secondary metabolites	Metabolism	In-house and public database matching	Putatively annotated
pmn001637	Kaempferol-3-O-arabinoside (Juglanin)	Flavonoids	[M-H]-	417.083	418.09	--	--	-	-	-	-	In-house database matching	Putatively annotated
Lmsp003881	Kaempferol-3-O-rutinoside-7-O-rhamnoside	Flavonoids	[M+H]+	741.22	740.216	--	--	-	-	-	-	In-house database matching	Putatively annotated
HJN055	Dihydrocharcone-4'-O-glucoside*	Flavonoids	[M-H]-	435.13	436.137	--	--	-	-	-	-	In-house database matching	Putatively annotated
Zbpn005555	Phloretin-4'-O-glucoside (Trilobatin)*	Flavonoids	[M-H]-	435.13	436.137	--	--	-	-	-	-	In-house database matching	Putatively annotated
Lmyn002403	Mandelic acid-β-glucoside	Organic acids	[M-H]-	313.093	314.1	--	--	-	-	-	-	In-house database matching	Putatively annotated
WaYn003861	Salicin 6'-Acetate	Phenolic acids	[M-H]-	327.11	328.116	--	--	-	-	-	-	In-house database matching	Putatively annotated
Wasn002698	Hydroxyterephthalic acid O-(6''-O-Galloyl)Glucoside	Phenolic acids	[M-H]-	495.078	496.085	--	--	-	-	-	-	In-house database matching	Putatively annotated
Lmsp004166	Quercetin-3-O-glucoside-7-O-rhamnoside*	Flavonoids	[M+H]+	611.16	610.153	--	--	-	-	-	-	In-house database matching	Putatively annotated
MWS4309	Glycyl-tryptophan	Amino acids and derivatives	[M+H]+	262.119	261.111	-	HMDB0028852	-	-	-	-	In-house and public database matching	Putatively annotated
pmb3072	3-O-p-Coumaroylshikimic acid-O-glucoside	Phenolic acids	[M-H]-	481.14	482.142	--	--	-	-	-	-	In-house database matching	Putatively annotated
MWS2066	1-Naphthol*	Phenolic acids	[M-H]-	143.051	144.058	--	--	C11714	ko07114//Naphthalene family	Skeleton-based classification	Drug Development	In-house and public database matching	Putatively annotated
pmb0197	N7-Methylguanosine	Nucleotides and derivatives	[M+H]+	298.115	297.107	--	--	-	-	-	-	In-house database matching	Putatively annotated
Lmmp010562	Diisooctyl Phthalate*	Phenolic acids	[M+H]+	391.28	390.277	--	--	-	-	-	-	In-house database matching	Putatively annotated
mws0628	4-Hydroxybenzaldehyde	Others	[M-H]-	121.029	122.037	123-08-0	HMDB0011718	C00633	ko01100//Metabolic pathways;ko01120//Microbial metabolism in diverse environments;ko01061//Biosynthesis of phenylpropanoids	Chemical structure transformation maps;Global and overview maps	Metabolism	In-house and public database matching	Putatively annotated
Hmln000873	2-O-Galloyl-D-glucose	Phenolic acids	[M-H]-	331.07	332.074	--	--	-	-	-	-	In-house database matching	Putatively annotated
Wcgp003276	5-(2-hydroxypropyl)-3H-2-benzofuran-1-one	Others	[M+H]+	193.09	192.079	--	--	-	-	-	-	In-house database matching	Putatively annotated
MWS20966	S-methyl-L-thiocitrulline	Amino acids and derivatives	[M+H]+	206.096	205.089	--	--	-	-	-	-	In-house database matching	Putatively annotated
Lhkp101525	Apiosylskimmin (Adicardin)	Lignans and Coumarins	[M+H]+	457.13	456.127	--	--	-	-	-	-	In-house database matching	Putatively annotated
pmp001105	Kaempferol-3-O-neohesperidoside-7-O-glucoside	Flavonoids	[M+H]+	757.219	756.211	--	--	-	-	-	-	In-house database matching	Putatively annotated
Zmhp102730	6-Hydroxykaempferol-3,6-O-Diglucoside	Flavonoids	[M+H]+	627.16	626.148	--	--	-	-	-	-	In-house database matching	Putatively annotated
mws5035	L-Leucyl-L-phenylalanine	Amino acids and derivatives	[M+H]+	279.17	278.163	3063-05-06	HMDB0013243	-	-	-	-	In-house and public database matching	Putatively annotated
Lmhp009773	1-α-Linolenoyl-glycerol-3-O-glucoside*	Lipids	[M+H]+	515.32	514.314	--	--	-	-	-	-	In-house database matching	Putatively annotated
MWStz282	3-Hydroxy-3-acetonyloxindole*	Alkaloids	[M+H]+	206.081	205.074	--	--	-	-	-	-	In-house database matching	Putatively annotated
MWS1933	N-(2-Methylbenzoyl)glycine	Amino acids and derivatives	[M+H]+	194.081	193.074	42013-20-7	HMDB0011723	C01586	ko01100//Metabolic pathways	Global and overview maps	Metabolism	In-house and public database matching	Putatively annotated
Yalp007336	Sandrapin B	Terpenoids	[M+H]+	703.29	702.289	--	--	-	-	-	-	In-house database matching	Putatively annotated
Lmdp003286	Quercetin-3-O-alloside; Isohyperoside*	Flavonoids	[M+H]+	465.1	464.096	--	--	-	-	-	-	In-house database matching	Putatively annotated
Zawn006393	Pyishiauoside Ib	Terpenoids	[M-H]-	691.356	692.362	--	--	-	-	-	-	In-house database matching	Putatively annotated
Hmln003529	Benzyl β-primeveroside	Phenolic acids	[M-H]-	401.15	402.153	--	--	-	-	-	-	In-house database matching	Putatively annotated
Lmrn002746	2-Hydroxy-4-methylpentanoic acid	Organic acids	[M-H]-	131.071	132.079	498-36-2	HMDB0000665	-	-	-	-	In-house and public database matching	Putatively annotated
Lssp210058	Quercetin-3-O-robinobioside*	Flavonoids	[M+H]+	611.16	610.153	--	--	-	-	-	-	In-house database matching	Putatively annotated
MWSHY0201	Kaempferol-3,7-O-dirhamnoside (Kaempferitrin)	Flavonoids	[M+H]+	579.171	578.164	--	--	-	-	-	-	In-house database matching	Putatively annotated
Latp003004	2-Methyl-5-acetonyl-7-hydroxychromone glucoside	Others	[M+H]+	395.13	394.126	--	--	-	-	-	-	In-house database matching	Putatively annotated
ML10197929	Creatine	Organic acids	[M-H]-	130.087	131.07	57-00-1	HMDB0000064	C00300	ko01100//Metabolic pathways;ko00330//Arginine and proline metabolism;ko00260//Glycine, serine and threonine metabolism	Amino acid metabolism;Global and overview maps	Metabolism	In-house and public database matching	Putatively annotated
Zawp008446	Mukurozisaponin G	Terpenoids	[M+H]+	967.527	966.519	--	--	-	-	-	-	In-house database matching	Putatively annotated
Hmcp002207	Isorhamnetin-7-O-glucoside (Brassicin)*	Flavonoids	[M+H]+	479.12	478.111	--	--	-	-	-	-	In-house database matching	Putatively annotated
Zmcn006271	Eleutheroside L	Lignans and Coumarins	[M-H]-	1203.63	1204.62	35790-96-6	HMDB0036965	-	-	-	-	In-house and public database matching	Putatively annotated
mws0866	D-Glucose 6-phosphate*	Others	[M-H]-	259.022	260.03	--	--	C00092	ko01100//Metabolic pathways;ko01110//Biosynthesis of secondary metabolites;ko01062//Biosynthesis of terpenoids and steroids;ko00500//Starch and sucrose metabolism;ko04931//Insulin resistance;ko00562//Inositol phosphate metabolism	Carbohydrate metabolism;Chemical structure transformation maps;Endocrine and metabolic disease;Global and overview maps	Human Diseases;Metabolism	In-house and public database matching	Putatively annotated
Zbsn004679	Apigenin-7-O-glucoside-4'-O-rutinoside	Flavonoids	[M-H]-	739.21	740.216	--	--	-	-	-	-	In-house database matching	Putatively annotated
Lmgn000242	4,5,6-Trihydroxy-2-oxohexanoic acid	Organic acids	[M-H]-	177.041	178.048	--	--	C01216	ko01100//Metabolic pathways;ko01120//Microbial metabolism in diverse environments;ko00052//Galactose metabolism	Carbohydrate metabolism;Global and overview maps	Metabolism	In-house and public database matching	Putatively annotated
MW0156873	Ser-Phe-His	Amino acids and derivatives	[M+H]+	390.18	389.17	--	--	-	-	-	-	In-house database matching	Putatively annotated
Hmcn001884	6-Hydroxyluteolin 5-glucoside*	Flavonoids	[M-H]-	463.09	464.096	--	--	-	-	-	-	In-house database matching	Putatively annotated
Lmjp002906	Rhamnetin-3-O-Glucoside*	Flavonoids	[M+H]+	479.12	478.111	--	--	-	-	-	-	In-house database matching	Putatively annotated
Lcyn000106	Dichotomoside A	Lignans and Coumarins	[M-H]-	551.18	552.184	--	--	-	-	-	-	In-house database matching	Putatively annotated
MWStz152	2-(Acetylamino)-3-phenyl-2-propenoic acid*	Alkaloids	[M+H]+	206.082	205.074	--	--	-	-	-	-	In-house database matching	Putatively annotated
MWSHC2016	Epigallocatechin-3-O-gallate*	Flavonoids	[M-H]-	457.078	458.085	--	--	-	-	-	-	In-house database matching	Putatively annotated
mws1094	Aromadendrin (Dihydrokaempferol)	Flavonoids	[M-H]-	287.056	288.063	--	--	C00974	ko01100//Metabolic pathways;ko01110//Biosynthesis of secondary metabolites;ko01061//Biosynthesis of phenylpropanoids;ko00941//Flavonoid biosynthesis	Biosynthesis of other secondary metabolites;Chemical structure transformation maps;Global and overview maps	Metabolism	In-house and public database matching	Putatively annotated
pme3968	7-Methylguanine	Nucleotides and derivatives	[M+H]+	166.072	165.065	10030-78-1	HMDB0006040	-	-	-	-	In-house and public database matching	Putatively annotated
Lmcp002753	Aquilarone F	Others	[M+H]+	335.11	334.105	--	--	-	-	-	-	In-house database matching	Putatively annotated
pma0702	N1,N8-Bis(sinapoyl)spermidine	Alkaloids	[M+H]+	558.281	557.274	--	--	-	-	-	-	In-house database matching	Putatively annotated
Lahp004712	Rhamnosyl-rhamnanthin-3-O-β-D-glucoside	Flavonoids	[M+H]+	639.19	638.185	--	--	-	-	-	-	In-house database matching	Putatively annotated
Ymjm000152	p-Hydroxypheny-β-D-allopyranoside	Phenolic acids	[M-H]-	271.08	272.09	--	--	-	-	-	-	In-house database matching	Putatively annotated
Yajn003045	Ebuloside	Terpenoids	[M-H]-	443.19	444.2	--	--	-	-	-	-	In-house database matching	Putatively annotated
Wdgp003103	hydroxy-3-(2-oxopropyl)coronaridineindolenine	Alkaloids	[M+H]+	427.22	426.216	--	--	-	-	-	-	In-house database matching	Putatively annotated
mws1015	Esculin (6,7-Dihydroxycoumarin-6-O-glucoside)*	Lignans and Coumarins	[M-H]-	339.072	340.079	--	--	-	-	-	-	In-house database matching	Putatively annotated
Lhhp120825	Multiflotriol glucoside	Others	[M+H]+	345.16	344.147	--	--	-	-	-	-	In-house database matching	Putatively annotated
MWSHY0080	Luteolin-7-O-neohesperidoside (Lonicerin)*	Flavonoids	[M+H]+	595.166	594.159	--	--	C12630	ko00944//Flavone and flavonol biosynthesis	Biosynthesis of other secondary metabolites	Metabolism	In-house and public database matching	Putatively annotated
Lmsp004798	3-O-Cinnamoyl-4,6-(S)-HHDP-β-D-glucose	Phenolic acids	[M+H]+	613.119	612.111	--	--	-	-	-	-	In-house database matching	Putatively annotated
MWSmce466	4-Hydroxyacetophenone	Others	[M-H]-	135.046	136.052	--	--	C10700	ko01100//Metabolic pathways;ko01120//Microbial metabolism in diverse environments	Global and overview maps	Metabolism	In-house and public database matching	Putatively annotated
Zmdn003480	Cycloolivil-6-O-glucoside	Lignans and Coumarins	[M-H]-	537.2	538.205	--	--	-	-	-	-	In-house database matching	Putatively annotated
WaYn005157	Gentisic acid 2-O-(6''-O-Feruloyl)Glucoside	Phenolic acids	[M-H]-	491.118	492.127	--	--	-	-	-	-	In-house database matching	Putatively annotated
Hmpp002612	Luteolin-7-O-gentiobioside	Flavonoids	[M+H]+	611.161	610.153	--	--	-	-	-	-	In-house database matching	Putatively annotated
Lmhp009464	LysoPE 17:1(2n isomer)*	Lipids	[M+H]+	466.293	465.286	--	--	-	-	-	-	In-house database matching	Putatively annotated
Zmdn001564	γ-Glutamylphenylalanine	Amino acids and derivatives	[M-H]-	293.11	294.122	--	--	-	-	-	-	In-house database matching	Putatively annotated
Zmhn001883	Vanillic acid-4-O-glucoside	Phenolic acids	[M-H]-	329.09	330.095	--	--	-	-	-	-	In-house database matching	Putatively annotated
MW0109866	Thr-Glu-Arg	Amino acids and derivatives	[M+Na]+	427.19	404.202	--	--	-	-	-	-	In-house database matching	Putatively annotated
Smnp001524	8-C-glucosyl-noreugenin	Others	[M+H]+	355.1	354.095	--	--	-	-	-	-	In-house database matching	Putatively annotated
MWSmce329	Antiarol; 3,4,5-Trimethoxyphenol	Phenolic acids	[M+H]+	185.08	184.074	--	--	-	-	-	-	In-house database matching	Putatively annotated
YC512118	Oleamide (9-Octadecenamide)	Lipids	[M+H]+	282.28	281.272	--	--	-	-	-	-	In-house database matching	Putatively annotated
mws2125	Phosphoenolpyruvate	Organic acids	[M-H]-	166.975	167.982	138-08-9	HMDB0000263	C00074	ko01100//Metabolic pathways;ko01110//Biosynthesis of secondary metabolites;ko01120//Microbial metabolism in diverse environments;ko01060//Biosynthesis of plant secondary metabolites;ko01230//Biosynthesis of amino acids;ko01061//Biosynthesis of phenylpropanoids;ko01063//Biosynthesis of alkaloids derived from shikimate pathway;ko01070//Biosynthesis of plant hormones;ko01200//Carbon metabolism;ko010…	Amino acid metabolism;Carbohydrate metabolism;Chemical structure transformation maps;Energy metabolism;Global and overview maps	Metabolism	In-house and public database matching	Putatively annotated
Lmwp011196	Bis(2-ethylhexyl)phthalate*	Phenolic acids	[M+H]+	391.284	390.277	--	--	-	-	-	-	In-house database matching	Putatively annotated
MW0157543	Thr-Arg-Cys	Amino acids and derivatives	[M+H]+	379.17	378.169	--	--	-	-	-	-	In-house database matching	Putatively annotated
Lmsn003628	6'-O-Sinapoylsucrose	Phenolic acids	[M-H]-	547.167	548.174	--	--	-	-	-	-	In-house database matching	Putatively annotated
pme2954	Quercetin	Flavonoids	[M+H]+	303.05	302.043	117-39-5	HMDB0005794	C00389	ko01100//Metabolic pathways;ko01110//Biosynthesis of secondary metabolites;ko00941//Flavonoid biosynthesis;ko00944//Flavone and flavonol biosynthesis	Biosynthesis of other secondary metabolites;Global and overview maps	Metabolism	In-house and public database matching	Putatively annotated
MWStz043	3,4-Di-O-caffeoylquinic acid methyl ester	Phenolic acids	[M+H]+	531.151	530.142	--	--	-	-	-	-	In-house database matching	Putatively annotated
Lssp210384	2α,3α-epoxy-5,7,3',4'-tetrahydroxyflavan-(4b→8)-epicatechin	Others	[M+H]+	577.13	576.127	--	--	-	-	-	-	In-house database matching	Putatively annotated
HJN086	Eriodictyol-3'-O-glucoside*	Flavonoids	[M-H]-	449.11	450.116	--	--	-	-	-	-	In-house database matching	Putatively annotated
pmb0566	Luteolin-7-O-glucoside-5-O-arabinoside	Flavonoids	[M+H]+	581.15	580.143	--	--	-	-	-	-	In-house database matching	Putatively annotated
Yalp012524	1-Deacetylnimbolinin A	Terpenoids	[M+H]+	607.29	606.283	--	--	-	-	-	-	In-house database matching	Putatively annotated
Wmbn000628	Ajugacumbin J	Terpenoids	[M-H]-	575.28	576.293	--	--	-	-	-	-	In-house database matching	Putatively annotated
Sayn002108	glochidionolactone A	Others	[M+H]+	315.11	314.1	--	--	-	-	-	-	In-house database matching	Putatively annotated
Yacn005021	Manglieside E	Lignans and Coumarins	[M-H]-	581.22	582.231	--	--	-	-	-	-	In-house database matching	Putatively annotated
Zahp011689	2,2-dimethylchromene-6-carboxylic acid	Others	[M+H]+	205.09	204.079	34818-56-9	HMDB0033303	-	-	-	-	In-house and public database matching	Putatively annotated
Lahp003509	Tadehaginoside	Phenolic acids	[M+H]+	435.13	434.121	--	--	-	-	-	-	In-house database matching	Putatively annotated
pme0057	L-Homocysteine	Amino acids and derivatives	[M+H]+	136.043	135.035	6027-13-0	HMDB0000742	C00155	ko01100//Metabolic pathways;ko01110//Biosynthesis of secondary metabolites;ko01230//Biosynthesis of amino acids;ko00270//Cysteine and methionine metabolism;ko00920//Sulfur metabolism	Amino acid metabolism;Energy metabolism;Global and overview maps	Metabolism	In-house and public database matching	Putatively annotated
Zbqn000955	N-Acetoxy-glucosyl-alanine	Amino acids and derivatives	[M-H]-	294.082	295.09	--	--	-	-	-	-	In-house database matching	Putatively annotated
MW0152913	Lys-Asp-Trp	Amino acids and derivatives	[M+H]+	448.22	447.212	--	--	-	-	-	-	In-house database matching	Putatively annotated
Hmbn002692	6'-O-Feruloyl-D-sucrose	Phenolic acids	[M-H]-	517.158	518.164	--	--	-	-	-	-	In-house database matching	Putatively annotated
Wafn004433	1-Hexanol arabinosylglucoside	Others	[M+CH3COOH-H]-	455.21	396.2	124044-06-0	HMDB0031689	-	-	-	-	In-house and public database matching	Putatively annotated
Zawn005557	Mukurozioside Ia	Terpenoids	[M-H]-	1001.49	1002.49	--	--	-	-	-	-	In-house database matching	Putatively annotated
pmf0348	2,6-Dimethyl-7-octene-2,3,6-triol	Others	[M-H]-	187.134	188.141	73815-21-1	HMDB0038186	-	-	-	-	In-house and public database matching	Putatively annotated
pmp000103	Arecatannin A2	Tannins	[M+H]+	1155.28	1154.27	--	--	-	-	-	-	In-house database matching	Putatively annotated
Labn004625	2-Phenylethyl beta-primeveroside	Phenolic acids	[M-H]-	415.16	416.168	129932-48-5	HMDB0041274	-	-	-	-	In-house and public database matching	Putatively annotated
Zmjp005800	3,20,23-trihydroxydammara-24-en-21-oic acid-21,23-lactone	Terpenoids	[M+H]+	913.51	912.508	--	--	-	-	-	-	In-house database matching	Putatively annotated
Hmmp005965	Saponin PC	Terpenoids	[M+H]+	737.45	736.44	--	--	-	-	-	-	In-house database matching	Putatively annotated
MW0157744	Thr-Met-Leu	Amino acids and derivatives	[M+H]+	364.19	363.183	--	--	-	-	-	-	In-house database matching	Putatively annotated
pme1793	Pelargonidin-3,5-O-diglucoside	Flavonoids	[M]+	595.166	595.166	--	--	C08725	ko00942//Anthocyanin biosynthesis	Biosynthesis of other secondary metabolites	Metabolism	In-house and public database matching	Putatively annotated
mws1051	S-Adenosylmethionine	Amino acids and derivatives	[M]+	399.144	399.144	485-80-3	HMDB0001185	C00019	ko01100//Metabolic pathways;ko01110//Biosynthesis of secondary metabolites;ko01060//Biosynthesis of plant secondary metabolites;ko01230//Biosynthesis of amino acids;ko01070//Biosynthesis of plant hormones;ko00330//Arginine and proline metabolism;ko00270//Cysteine and methionine metabolism;ko00908//Zeatin biosynthesis;ko00261//Monobactam biosynthesis;ko04122//Sulfur relay system	Amino acid metabolism;Biosynthesis of other secondary metabolites;Chemical structure transformation maps;Folding, sorting and degradation;Global and overview maps;Metabolism of terpenoids and polyketides	Genetic Information Processing;Metabolism	In-house and public database matching	Putatively annotated
MWSslk013	Tectoridin	Flavonoids	[M+H]+	463.12	462.116	--	--	-	-	-	-	In-house database matching	Putatively annotated
Lmrj002087	L-Isoleucyl-L-Aspartate	Amino acids and derivatives	[M+H]+	247.129	246.122	-	HMDB0028903	-	-	-	-	In-house and public database matching	Putatively annotated
MWSmce016	Nicotinic Acid Methyl Ester(Methyl Nicotinate)	Alkaloids	[M+H]+	138.05	137.048	--	--	-	-	-	-	In-house database matching	Putatively annotated
MWSmce349	Laurocapram	Alkaloids	[M+H]+	282.28	281.272	-	HMDB0253992	-	-	-	-	In-house and public database matching	Putatively annotated
Wccp011838	Octadec-8-enamide	Alkaloids	[M+H]+	282.28	281.272	--	--	-	-	-	-	In-house database matching	Putatively annotated
Lmhn002926	p-Coumaroylmalic acid	Phenolic acids	[M-H]-	279.05	280.058	--	--	-	-	-	-	In-house database matching	Putatively annotated
mws1565	Geniposide	Terpenoids	[M+H]+	389.144	388.137	-	HMDB0252679	-	-	-	-	In-house and public database matching	Putatively annotated
Jmyn005535	Yamogenin-3-O-glucosyl(1→2)[xylosyl(1→3)]glucosyl(1→4)galactoside	Steroids	[M-H]-	1017.49	1018.5	--	--	-	-	-	-	In-house database matching	Putatively annotated
Lmxn002712	6''-O-Acetylharpagide	Terpenoids	[M-H]-	405.14	406.147	--	--	-	-	-	-	In-house database matching	Putatively annotated
Lmfp002421	Quercetin-3-O-[rhamnosyl(1→2)glucosyl]-5-O-glucoside*	Flavonoids	[M+H]+	773.21	772.206	--	--	-	-	-	-	In-house database matching	Putatively annotated
Wbkn004321	Senecioyloxychaparrinone triacetate	Terpenoids	[M-H]-	601.22	602.236	--	--	-	-	-	-	In-house database matching	Putatively annotated
pmn001648	Cinnamtannin D1	Tannins	[M-H]-	863.18	864.19	97233-06-2	HMDB0037673	-	-	-	-	In-house and public database matching	Putatively annotated
Zmzn000079	D-Erythrose-4-phosphate	Others	[M-H]-	199.002	200.009	585-18-2	HMDB0001321	C00279	ko01100//Metabolic pathways;ko01110//Biosynthesis of secondary metabolites;ko01120//Microbial metabolism in diverse environments;ko01060//Biosynthesis of plant secondary metabolites;ko01230//Biosynthesis of amino acids;ko01061//Biosynthesis of phenylpropanoids;ko01063//Biosynthesis of alkaloids derived from shikimate pathway;ko01070//Biosynthesis of plant hormones;ko01200//Carbon metabolism;ko004…	Amino acid metabolism;Carbohydrate metabolism;Chemical structure transformation maps;Energy metabolism;Global and overview maps;Metabolism of cofactors and vitamins	Metabolism	In-house and public database matching	Putatively annotated
Lmtn004049	Abscisic acid	Organic acids	[M-H]-	263.129	264.136	-	HMDB0243505	C06082	ko01100//Metabolic pathways;ko01110//Biosynthesis of secondary metabolites;ko01060//Biosynthesis of plant secondary metabolites;ko01070//Biosynthesis of plant hormones;ko01062//Biosynthesis of terpenoids and steroids;ko04075//Plant hormone signal transduction;ko00906//Carotenoid biosynthesis	Chemical structure transformation maps;Global and overview maps;Metabolism of terpenoids and polyketides;Signal transduction	Environmental Information Processing;Metabolism	In-house and public database matching	Putatively annotated
Sajp003519	Pterosin L 2'-O-Beta-D-Glucoside	Terpenoids	[M+H]+	427.19	426.189	--	--	-	-	-	-	In-house database matching	Putatively annotated
MWSmce501	Protocatechuic Acid Methyl Ester	Phenolic acids	[M-H]-	167.036	168.042	--	--	-	-	-	-	In-house database matching	Putatively annotated
Qmjp011020	Petiolin G	Others	[M+H]+	451.12	450.116	--	--	-	-	-	-	In-house database matching	Putatively annotated
pmn001505	Oleanolic acid-3-O-xylosyl(1→3)glucuronide	Terpenoids	[M-H]-	763.43	764.435	--	--	-	-	-	-	In-house database matching	Putatively annotated
Zbfn002169	3'-p-Coumaroyl-sucrose	Phenolic acids	[M-H]-	487.15	488.153	--	--	-	-	-	-	In-house database matching	Putatively annotated
Zmdn003762	Isosyringinoside	Lignans and Coumarins	[M-H]-	533.187	534.195	152686-85-6	HMDB0040814	-	-	-	-	In-house and public database matching	Putatively annotated
HJN045	Epicatechin-(2β→O→7,4β→8)-epiafzelechin-(4α→8)-epicatechin	Flavonoids	[M-H]-	847.19	848.195	--	--	-	-	-	-	In-house database matching	Putatively annotated
Wdtp004707	6-[4-(Acetyloxymethyl)phenoxy]-4-hydroxyoxane-2-carboxylic acid	Phenolic acids	[M+H]+	311.11	310.105	--	--	-	-	-	-	In-house database matching	Putatively annotated
mws1000	Fustin	Flavonoids	[M-H]-	287.056	288.063	--	--	C01378	ko00941//Flavonoid biosynthesis	Biosynthesis of other secondary metabolites	Metabolism	In-house and public database matching	Putatively annotated
pmp001047	Jasminoside G	Terpenoids	[M+H]+	347.17	346.163	--	--	-	-	-	-	In-house database matching	Putatively annotated
mws0014	Ferulic acid*	Phenolic acids	[M-H]-	193.051	194.058	--	--	C01494	ko01100//Metabolic pathways;ko01110//Biosynthesis of secondary metabolites;ko01061//Biosynthesis of phenylpropanoids;ko00940//Phenylpropanoid biosynthesis	Biosynthesis of other secondary metabolites;Chemical structure transformation maps;Global and overview maps	Metabolism	In-house and public database matching	Putatively annotated
pme0422	Isoferulic Acid*	Phenolic acids	[M-H]-	193.051	194.058	--	--	-	-	-	-	In-house database matching	Putatively annotated
Yalp008056	Margocinin	Terpenoids	[M+H]+	331.19	330.183	--	--	-	-	-	-	In-house database matching	Putatively annotated
MWSslk257	Cytidine 5'-monophosphate(Cytidylic acid)	Nucleotides and derivatives	[M+H]+	324.06	323.052	--	--	C00055	ko01100//Metabolic pathways;ko00240//Pyrimidine metabolism	Global and overview maps;Nucleotide metabolism	Metabolism	In-house and public database matching	Putatively annotated
Sajp004082	Pteroside K	Terpenoids	[M+H]+	429.18	428.16	--	--	-	-	-	-	In-house database matching	Putatively annotated
HJN042	Litchiol A	Terpenoids	[M-H]-	443.189	444.2	--	--	-	-	-	-	In-house database matching	Putatively annotated
Cmbp003236	(E)-S-(3-(4-Hydroxy-3,5-dimethoxyphenyl)allyl)cysteine	Alkaloids	[M+H]+	314.11	313.098	--	--	-	-	-	-	In-house database matching	Putatively annotated
Wagp003912	Jasminoside A	Others	[M+H]+	331.18	330.168	--	--	-	-	-	-	In-house database matching	Putatively annotated
Sayp004148	sappanol	Flavonoids	[M+H]+	305.1	304.095	--	--	-	-	-	-	In-house database matching	Putatively annotated
Lmcp004369	Quercetin-3',4'-dimethyl ether	Flavonoids	[M+H]+	331.081	330.074	--	--	-	-	-	-	In-house database matching	Putatively annotated
Wayn005368	3,3'-Di-O-Methylellagic acid 4'-glucoside	Tannins	[M-H]-	491.08	492.09	--	--	-	-	-	-	In-house database matching	Putatively annotated
Lmfn003760	Quercetin-4'-O-glucuronide*	Flavonoids	[M-H]-	477.067	478.075	--	--	-	-	-	-	In-house database matching	Putatively annotated
pme1665	Isovitexin-7-O-glucoside(Saponarin)	Flavonoids	[M-H]-	593.151	594.159	--	--	-	-	-	-	In-house database matching	Putatively annotated
Zmhp004034	Gossypetin-7-O-rhamnoside; Rhodiolgin	Flavonoids	[M+H]+	465.1	464.096	--	--	-	-	-	-	In-house database matching	Putatively annotated
Zbyp005054	Morelosin	Others	[M+H]+	331.08	330.072	--	--	-	-	-	-	In-house database matching	Putatively annotated
Labn004814	(7S,8S)-threo-3,2',5'-trimethoxy-7,9-dihydroxy-8-O-4'-neolignan-4-O-β-D–glucopyranoside	Lignans and Coumarins	[M-H]-	567.21	568.216	--	--	-	-	-	-	In-house database matching	Putatively annotated
Sakn004343	Calceolarioside E	Phenolic acids	[M-H]-	609.185	610.19	-	HMDB0302773	-	-	-	-	In-house and public database matching	Putatively annotated
Lmsn000381	D-Maltose*	Others	[M-H]-	341.11	342.116	--	--	-	-	-	-	In-house database matching	Putatively annotated
pmb2591	N-Acetyl-L-Tryptophan	Amino acids and derivatives	[M-H]-	245.093	246.1	1218-34-4	HMDB0013713	-	-	-	-	In-house and public database matching	Putatively annotated
Wasn002690	Villosolside	Terpenoids	[M-H]-	361.15	362.158	--	--	-	-	-	-	In-house database matching	Putatively annotated
Lmhp112042	1-Linoleoylglycerol*	Lipids	[M+H]+	355.28	354.277	--	--	-	-	-	-	In-house database matching	Putatively annotated
HJN044	Epicatechin-(4β→8,2β→O→7)-epicatechin-(4β→8)-epicatechin	Flavonoids	[M-H]-	863.19	864.19	--	--	-	-	-	-	In-house database matching	Putatively annotated
MW0150188	Glu-Tyr-Gln	Amino acids and derivatives	[M+Na]+	461.17	438.175	--	--	-	-	-	-	In-house database matching	Putatively annotated
Zaxn007230	Isopimaradieneone*	Terpenoids	[M-H]-	285.22	286.23	--	--	-	-	-	-	In-house database matching	Putatively annotated
Wbjp013059	Pakistanamine	Alkaloids	[M+H]+	623.31	622.304	--	--	-	-	-	-	In-house database matching	Putatively annotated
Laxp005049	Bracteatin	Others	[M+H]+	303.05	302.043	--	--	-	-	-	-	In-house database matching	Putatively annotated
Lmyn002435	Hydrangeifolin I	Phenolic acids	[M-H]-	415.161	416.168	--	--	-	-	-	-	In-house database matching	Putatively annotated
Qmyp101435	Melongenaterpene L	Terpenoids	[M+H]+	531.28	530.273	--	--	-	-	-	-	In-house database matching	Putatively annotated
Lmhp009769	LysoPE 17:1*	Lipids	[M+H]+	466.293	465.286	--	--	-	-	-	-	In-house database matching	Putatively annotated
Hmsn003773	Phytolaccic acid G	Terpenoids	[M-H]-	529.31	530.324	--	--	-	-	-	-	In-house database matching	Putatively annotated
Lmwp004293	Quercetin-3-O-(2'''-O-p-coumaroyl)sophoroside-7-O-glucoside	Flavonoids	[M+H]+	935.25	934.238	--	--	-	-	-	-	In-house database matching	Putatively annotated
Lmhp005872	Diferuloylcadaverine	Alkaloids	[M+H]+	455.218	454.21	--	--	-	-	-	-	In-house database matching	Putatively annotated
Rahp003025	Rubrumoside B	Phenolic acids	[M+H]+	483.11	482.106	--	--	-	-	-	-	In-house database matching	Putatively annotated
Lssp210350	Pierisfomoside C	Others	[M+H]+	479.26	478.257	--	--	-	-	-	-	In-house database matching	Putatively annotated
Zayn001165	(S)-Malic acid-1-O-beta-D-glucopyranoside	Organic acids	[M-H]-	295.067	296.074	--	--	-	-	-	-	In-house database matching	Putatively annotated
Hmqp006656	12-Hydroxyhydromethylabietate	Terpenoids	[M+H]+	335.26	334.251	--	--	-	-	-	-	In-house database matching	Putatively annotated
mws0983	N-Oleoylethanolamine	Alkaloids	[M+H]+	326.31	325.298	111-58-0	HMDB0002088	-	-	-	-	In-house and public database matching	Putatively annotated
Lmdp003808	Azaleatin (5-O-Methylquercetin)	Flavonoids	[M+H]+	317.07	316.058	--	--	-	-	-	-	In-house database matching	Putatively annotated
Saln000462	7-O-coumaroyl-loganic acid	Terpenoids	[M-H]-	521.17	522.174	--	--	-	-	-	-	In-house database matching	Putatively annotated
Zawn006366	Pyishiauoside IIb	Terpenoids	[M-H]-	677.338	678.346	--	--	-	-	-	-	In-house database matching	Putatively annotated
mws1060	9-(Arabinosyl)hypoxanthine	Nucleotides and derivatives	[M-H]-	267.074	268.081	--	--	-	-	-	-	In-house database matching	Putatively annotated
Hmsn003897	Idescarpin	Phenolic acids	[M-H]-	439.126	440.132	--	--	-	-	-	-	In-house database matching	Putatively annotated
Qmgp102425	3α-Dihydrocadambine	Alkaloids	[M+H]+	547.23	546.221	--	--	-	-	-	-	In-house database matching	Putatively annotated
Wbtp004961	1,2,4,5-tetrahydroxy-7-(hydroxymethyl)anthracene-9,10-dione	Others	[M+H]+	303.05	302.043	--	--	-	-	-	-	In-house database matching	Putatively annotated
MA10039641	D-Lactose*	Others	[M-H]-	341.11	342.116	--	--	-	-	-	-	In-house database matching	Putatively annotated
Zmjp010858	Kanerocin	Terpenoids	[M+H]+	455.35	454.345	--	--	-	-	-	-	In-house database matching	Putatively annotated
Wmyn000214	gentisic acid 5-O-β-D-(6'-O-galloyl)-gluco-pyranoside	Phenolic acids	[M-H]-	467.082	468.09	--	--	-	-	-	-	In-house database matching	Putatively annotated
Lazn003560	Methoxy-erythro-Guaiacyl glycerol β-threo-syringyl glycerol ether	Lignans and Coumarins	[M-H]-	469.17	470.179	--	--	-	-	-	-	In-house database matching	Putatively annotated
mws1610	2,3-Dihydroxyurs-12-en-29-oic acid (Maslinic acid)*	Terpenoids	[M-H]-	471.348	472.355	--	--	-	-	-	-	In-house database matching	Putatively annotated
MWSmce498	Apigenin-7-O-neohesperidoside (Rhoifolin)*	Flavonoids	[M+H]+	579.169	578.164	--	--	C12627	ko00944//Flavone and flavonol biosynthesis	Biosynthesis of other secondary metabolites	Metabolism	In-house and public database matching	Putatively annotated
HJN043	Cinnamtannin B1	Tannins	[M-H]-	863.188	864.19	88082-60-4	HMDB0037672	-	-	-	-	In-house and public database matching	Putatively annotated
MWSmce363	2,5-Dihydroxyacetophenone	Others	[M-H]-	151.041	152.047	490-78-8	HMDB0032629	-	-	-	-	In-house and public database matching	Putatively annotated
Smgp104547	3β-Isodihydrocadambine	Alkaloids	[M+H]+	547.23	546.221	--	--	-	-	-	-	In-house database matching	Putatively annotated
mws0264	D-Trehalose*	Others	[M-H]-	341.109	342.116	--	--	C01083	ko01100//Metabolic pathways;ko01110//Biosynthesis of secondary metabolites;ko02010//ABC transporters;ko00500//Starch and sucrose metabolism	Carbohydrate metabolism;Global and overview maps;Membrane transport	Environmental Information Processing;Metabolism	In-house and public database matching	Putatively annotated
Lafp004228	(6R,9R)-3-Oxo-α-ionol-β-D-glucoside	Terpenoids	[M+H]+	371.21	370.199	--	--	-	-	-	-	In-house database matching	Putatively annotated
Lmmn000214	Solatriose	Others	[M-H]-	487.167	488.174	--	--	-	-	-	-	In-house database matching	Putatively annotated
pmb0764	4-Methyl-5-thiazoleethanol	Others	[M+H]+	144.048	143.041	137-00-8	HMDB0032985	C04294	ko01100//Metabolic pathways;ko00730//Thiamine metabolism	Global and overview maps;Metabolism of cofactors and vitamins	Metabolism	In-house and public database matching	Putatively annotated
pme1605	Kaempferol-3-O-robinobioside(Biorobin)	Flavonoids	[M-H]-	593.151	594.159	--	--	-	-	-	-	In-house database matching	Putatively annotated
Zbsp005030	Tricin-5-O-arabinoside	Flavonoids	[M+H]+	463.12	462.116	--	--	-	-	-	-	In-house database matching	Putatively annotated
Wasn005073	Protocatechuic acid 4-O-(2''-O-Vanilloyl)Glucoside	Phenolic acids	[M-H]-	465.11	466.111	--	--	-	-	-	-	In-house database matching	Putatively annotated
Lmfn001584	Methyl 4,6-di-O-galloyl-D-glucoside	Phenolic acids	[M-H]-	497.094	498.101	--	--	-	-	-	-	In-house database matching	Putatively annotated
Lkmp122404	Sonchuside E	Terpenoids	[M+H]+	427.2	426.189	--	--	-	-	-	-	In-house database matching	Putatively annotated
Zmgp004436	Okanin-4'-(6''-O-acetyl)glucoside	Flavonoids	[M+H]+	509.13	508.122	--	--	-	-	-	-	In-house database matching	Putatively annotated
MWSmce342	2-Caffeoyl-L-tartaric acid (Caftaric acid)	Phenolic acids	[M-H]-	311.041	312.048	--	--	-	-	-	-	In-house database matching	Putatively annotated
Hmgp001944	Isoacteoside	Phenolic acids	[M+H]+	625.21	624.205	61303-13-7	HMDB0041025	-	-	-	-	In-house and public database matching	Putatively annotated
pmn001419	1-O-p-Coumaroyl-β-D-glucose*	Phenolic acids	[M-H]-	325.093	326.1	--	--	-	-	-	-	In-house database matching	Putatively annotated
Xmmn002939	Methylophiopogonanone A	Flavonoids	[M-H]-	341.09	342.11	--	--	-	-	-	-	In-house database matching	Putatively annotated
mws0921	p-Coumaryl alcohol	Phenolic acids	[M-H]-	149.061	150.068	20649-40-5	HMDB0003654	C02646	ko01100//Metabolic pathways;ko01110//Biosynthesis of secondary metabolites;ko01061//Biosynthesis of phenylpropanoids;ko00940//Phenylpropanoid biosynthesis	Biosynthesis of other secondary metabolites;Chemical structure transformation maps;Global and overview maps	Metabolism	In-house and public database matching	Putatively annotated
Labn005767	(6R,9R)-megastigman-4-en-9-ol-3-one O-β-D-(6'-O-β-D-apiofuranosyl)glucopyranoside	Terpenoids	[M-H]-	503.25	504.257	--	--	-	-	-	-	In-house database matching	Putatively annotated
WaYn005028	Salicin 6'-O-Salicylate	Phenolic acids	[M-H]-	405.119	406.126	--	--	-	-	-	-	In-house database matching	Putatively annotated
pme0519	D-Sucrose*	Others	[M-H]-	341.11	342.116	--	--	C00089	ko01100//Metabolic pathways;ko01110//Biosynthesis of secondary metabolites;ko02010//ABC transporters;ko00052//Galactose metabolism;ko00500//Starch and sucrose metabolism	Carbohydrate metabolism;Global and overview maps;Membrane transport	Environmental Information Processing;Metabolism	In-house and public database matching	Putatively annotated
Lmnn102608	Sinenoside	Terpenoids	[M-H]-	537.2	538.205	--	--	-	-	-	-	In-house database matching	Putatively annotated
Yalp008918	Chisopanin D	Terpenoids	[M+H]+	559.4	558.392	--	--	-	-	-	-	In-house database matching	Putatively annotated
Smnp004764	7-hydroxyaloin	Quinones	[M+H]+	435.12	434.121	123453-03-2	HMDB0041153	-	-	-	-	In-house and public database matching	Putatively annotated
Jmzn003343	Saikolignanoside A	Lignans and Coumarins	[M-H]-	521.2	522.21	--	--	-	-	-	-	In-house database matching	Putatively annotated
pmn001529	3,4,5-Tri-O-Galloylshikimic acid	Phenolic acids	[M-H]-	629.078	630.086	--	--	-	-	-	-	In-house database matching	Putatively annotated
MW0148070	Cys-Thr-Met	Amino acids and derivatives	[M+H]+	354.12	353.108	--	--	-	-	-	-	In-house database matching	Putatively annotated
pmn001378	Pinoresinol-4-O-glucoside	Lignans and Coumarins	[M-H]-	519.19	520.194	--	--	-	-	-	-	In-house database matching	Putatively annotated
Lmmn003663	5-Glucosyloxy-2-Hydroxybenzoic acid methyl ester	Phenolic acids	[M-H]-	329.09	330.095	--	--	-	-	-	-	In-house database matching	Putatively annotated
Lmyn003971	Dihydrodehydrodiconiferyl alcohol-4-O-glucoside*	Lignans and Coumarins	[M-H]-	521.2	522.21	--	--	-	-	-	-	In-house database matching	Putatively annotated
Lczp000057	Eschweilenol C	Tannins	[M+H]+	449.07	448.064	--	--	-	-	-	-	In-house database matching	Putatively annotated
Jmzn003632	Manglieside D	Lignans and Coumarins	[M-H]-	521.2	522.21	--	--	-	-	-	-	In-house database matching	Putatively annotated
mws5042	L-Glycyl-L-phenylalanine*	Amino acids and derivatives	[M+H]+	223.108	222.1	--	--	-	-	-	-	In-house database matching	Putatively annotated
pme1611	Isohemiphloin	Flavonoids	[M-H]-	433.11	434.121	--	--	-	-	-	-	In-house database matching	Putatively annotated
MW0107687	S-Glutathionyl-L-cysteine	Amino acids and derivatives	[M-H]-	425.09	426.088	--	--	C05526	ko01100//Metabolic pathways;ko00270//Cysteine and methionine metabolism	Amino acid metabolism;Global and overview maps	Metabolism	In-house and public database matching	Putatively annotated
Lcwp000434	Clemiscosin D	Terpenoids	[M+H]+	417.117	416.111	--	--	-	-	-	-	In-house database matching	Putatively annotated
pmp001164	Iristectorin B	Flavonoids	[M+H]+	493.134	492.127	--	--	-	-	-	-	In-house database matching	Putatively annotated
mws0677	N-Acetyl-5-hydroxytryptamine	Alkaloids	[M+H]+	219.113	218.106	1210-83-9	HMDB0001238	C00978	ko01100//Metabolic pathways;ko01110//Biosynthesis of secondary metabolites;ko00380//Tryptophan metabolism	Amino acid metabolism;Global and overview maps	Metabolism	In-house and public database matching	Putatively annotated
mws1350	Syringaldehyde; 4-Hydroxy-3,5-Dimethoxybenzaldehyde	Others	[M-H]-	181.051	182.058	--	--	-	-	-	-	In-house database matching	Putatively annotated
Lmzn001582	5'-Glucosyloxyjasmanic acid	Phenolic acids	[M-H]-	387.17	388.173	--	--	-	-	-	-	In-house database matching	Putatively annotated
pme1398	Delphinidin-3-O-glucoside (Mirtillin)	Flavonoids	[M]+	465.103	465.103	--	--	C12138	ko01110//Biosynthesis of secondary metabolites;ko00942//Anthocyanin biosynthesis	Biosynthesis of other secondary metabolites;Global and overview maps	Metabolism	In-house and public database matching	Putatively annotated
MWSHY0189	Apigenin-7-O-glucoside(Cosmosiin)*	Flavonoids	[M+H]+	433.113	432.106	--	--	C04608	ko00944//Flavone and flavonol biosynthesis	Biosynthesis of other secondary metabolites	Metabolism	In-house and public database matching	Putatively annotated
mws1422	Epiafzelechin	Flavonoids	[M+H]+	275.091	274.084	24808-04-6	HMDB0030822	C12128	ko01110//Biosynthesis of secondary metabolites;ko00941//Flavonoid biosynthesis	Biosynthesis of other secondary metabolites;Global and overview maps	Metabolism	In-house and public database matching	Putatively annotated
mws4017	Ferruginol*	Terpenoids	[M-H]-	285.222	286.23	--	--	C09092	ko01110//Biosynthesis of secondary metabolites;ko00904//Diterpenoid biosynthesis	Global and overview maps;Metabolism of terpenoids and polyketides	Metabolism	In-house and public database matching	Putatively annotated
Lahp003659	5,7,3',4',5'-pentahydroxyflavan glucoside	Others	[M+H]+	453.14	452.132	--	--	-	-	-	-	In-house database matching	Putatively annotated
Hmpn005101	Sieboldin	Flavonoids	[M-H]-	451.123	452.132	--	--	-	-	-	-	In-house database matching	Putatively annotated
Lmhp009526	2-α-Linolenoyl-glycerol-1-O-glucoside*	Lipids	[M+H]+	515.32	514.314	--	--	-	-	-	-	In-house database matching	Putatively annotated
pmb3012	Chrysoeriol-7-O-glucoside	Flavonoids	[M-H]-	461.109	462.116	--	--	-	-	-	-	In-house database matching	Putatively annotated
Zmhp003607	Sachaloside IV	Flavonoids	[M+H]+	773.21	772.206	--	--	-	-	-	-	In-house database matching	Putatively annotated
Lahp003599	(2S)-Homoeriodictyol-7,4'-di-O-β-D-glucopyranoside	Flavonoids	[M+H]+	627.19	626.185	--	--	-	-	-	-	In-house database matching	Putatively annotated
Lmlp003161	N-Feruloylputrescine	Alkaloids	[M+H]+	265.155	264.147	501-13-3	HMDB0033463	C10497	ko01100//Metabolic pathways;ko00330//Arginine and proline metabolism	Amino acid metabolism;Global and overview maps	Metabolism	In-house and public database matching	Putatively annotated
pmp000413	Genistein-8-C-glucoside	Flavonoids	[M+H]+	433.11	432.106	--	--	-	-	-	-	In-house database matching	Putatively annotated
pmb0681	Apigenin-8-C-Arabinoside	Flavonoids	[M+H]+	403.102	402.095	--	--	-	-	-	-	In-house database matching	Putatively annotated
MWS0442	Maltotriose	Others	[M+Na]+	527.16	504.169	6118-87-2	HMDB0038852	C01835	ko02010//ABC transporters	Membrane transport	Environmental Information Processing	In-house and public database matching	Putatively annotated
mws4085	Sinapic acid	Phenolic acids	[M-H]-	223.061	224.069	7361-90-2	HMDB0034069	C00482	ko01100//Metabolic pathways;ko01110//Biosynthesis of secondary metabolites;ko01061//Biosynthesis of phenylpropanoids;ko00940//Phenylpropanoid biosynthesis	Biosynthesis of other secondary metabolites;Chemical structure transformation maps;Global and overview maps	Metabolism	In-house and public database matching	Putatively annotated
Zbdp005176	Scandione	Flavonoids	[M+H]+	317.07	316.058	--	--	-	-	-	-	In-house database matching	Putatively annotated
Wbtn005071	2,5-dihydroxy-1,6-dimethoxy-8-{[(2s,3r,4s,5s,6r)-3,4,5-trihydroxy-6-(hydroxymethyl)oxan-2-yl]oxy}xanthen-9-one	Others	[M-H]-	465.1	466.111	--	--	-	-	-	-	In-house database matching	Putatively annotated
Saln003762	Jaslanceoside C	Terpenoids	[M-H]-	595.17	596.174	--	--	-	-	-	-	In-house database matching	Putatively annotated
pmb0962	L-Lysine-Butanoic Acid	Amino acids and derivatives	[M+H]+	235.165	234.158	--	--	-	-	-	-	In-house database matching	Putatively annotated
Zbn004415	5,6-Dihydroxylucidin-3β-primeveroside	Quinones	[M-H]-	595.13	596.14	--	--	-	-	-	-	In-house database matching	Putatively annotated
Hmqp002870	Luteolin-7-O-Sophoroside-5-O-arabinoside	Flavonoids	[M+H]+	743.203	742.196	--	--	-	-	-	-	In-house database matching	Putatively annotated
Zbfn003643	3,4,5-Trimethoxyphenol-β-D-apiofuranosyl-(1→6)-O-β-D-glucopyranoside	Others	[M-H]-	477.16	478.169	--	--	-	-	-	-	In-house database matching	Putatively annotated
Hmyp002656	Methyl dioxindole-3-acetate	Alkaloids	[M+H]+	222.075	221.069	-	HMDB0038991	-	-	-	-	In-house and public database matching	Putatively annotated
Yalp011583	2,3,22,23-tetrahydroxy-2,6,10,15,19,23-hexamethyl-6,10,14,18-tetracosatetraene	Terpenoids	[M+H]+	479.41	478.402	--	--	-	-	-	-	In-house database matching	Putatively annotated
pmf0293	1-Octadecanol	Lipids	[M-H]-	269.285	270.292	112-92-5	HMDB0002350	-	-	-	-	In-house and public database matching	Putatively annotated
mws1714	Chicoric Acid	Phenolic acids	[M-H]-	473.072	474.08	52248-48-3	HMDB0033938	-	-	-	-	In-house and public database matching	Putatively annotated
mws0044	Taxifolin(Dihydroquercetin)	Flavonoids	[M-H]-	303.05	304.058	--	--	C01617	ko01100//Metabolic pathways;ko01110//Biosynthesis of secondary metabolites;ko01061//Biosynthesis of phenylpropanoids;ko00941//Flavonoid biosynthesis	Biosynthesis of other secondary metabolites;Chemical structure transformation maps;Global and overview maps	Metabolism	In-house and public database matching	Putatively annotated
Hmdn001667	Ellagic acid-4-O-glucoside	Tannins	[M-H]-	463.052	464.059	--	--	-	-	-	-	In-house database matching	Putatively annotated
Lmfn003630	Myricetin-3-O-xyloside*	Flavonoids	[M-H]-	449.072	450.08	--	--	-	-	-	-	In-house database matching	Putatively annotated
pmn001417	Cinchonain Ic	Flavonoids	[M-H]-	451.103	452.111	--	--	-	-	-	-	In-house database matching	Putatively annotated
Zmqp002952	Delphinidin-3-O-rutinoside-7-O-glucoside	Flavonoids	[M]+	773.21	773.213	--	--	-	-	-	-	In-house database matching	Putatively annotated
MW0146019	Asp-Arg-Asp	Amino acids and derivatives	[M+H]+	405.17	404.166	--	--	-	-	-	-	In-house database matching	Putatively annotated
Zjbn102208	Dactylorhin E	Others	[M-H]-	619.22	620.232	--	--	-	-	-	-	In-house database matching	Putatively annotated
Qmqp101737	Chlojapolide B	Terpenoids	[M+H]+	503.25	502.236	--	--	-	-	-	-	In-house database matching	Putatively annotated
mws0232	Riboflavin (Vitamin B2)	Others	[M+H]+	377.146	376.138	--	--	C00255	ko01100//Metabolic pathways;ko01110//Biosynthesis of secondary metabolites;ko02010//ABC transporters;ko00740//Riboflavin metabolism	Global and overview maps;Membrane transport;Metabolism of cofactors and vitamins	Environmental Information Processing;Metabolism	In-house and public database matching	Putatively annotated
Zmhn001036	Choerospondin	Flavonoids	[M-H]-	433.11	434.121	--	--	-	-	-	-	In-house database matching	Putatively annotated
Lmmn002131	3'-Methoxyorobol-7-O-glucoside	Phenolic acids	[M-H]-	461.11	462.116	--	--	-	-	-	-	In-house database matching	Putatively annotated
pmb3101	2-Isopropylmalic Acid	Organic acids	[M-H]-	175.061	176.069	49601-06-1	HMDB0000402	C02504	ko01100//Metabolic pathways;ko01110//Biosynthesis of secondary metabolites;ko01230//Biosynthesis of amino acids;ko01210//2-Oxocarboxylic acid metabolism;ko00290//Valine, leucine and isoleucine biosynthesis;ko00620//Pyruvate metabolism	Amino acid metabolism;Carbohydrate metabolism;Global and overview maps	Metabolism	In-house and public database matching	Putatively annotated
Hayp001303	cordysinin E	Alkaloids	[M+H]+	244.12	243.113	--	--	-	-	-	-	In-house database matching	Putatively annotated
Yarn004381	Tortoside B	Lignans and Coumarins	[M-H]-	581.22	582.231	--	--	-	-	-	-	In-house database matching	Putatively annotated
pmb3374	N-p-Coumaroyl hydroxydehydroagmatine	Alkaloids	[M-H]-	289.131	290.138	--	--	-	-	-	-	In-house database matching	Putatively annotated
Wbmp005319	Vitexdoin D	Lignans and Coumarins	[M+H]+	341.11	340.095	--	--	-	-	-	-	In-house database matching	Putatively annotated
mws0467	3-(4-Hydroxyphenyl)-propionic acid*	Phenolic acids	[M-H]-	165.056	166.063	--	--	-	-	-	-	In-house database matching	Putatively annotated
Lmbn005172	2,6-Dimethoxybenzaldehyde*	Others	[M-H]-	165.056	166.063	--	--	-	-	-	-	In-house database matching	Putatively annotated
MWS0274	DL-3-Phenyllactic acid*	Organic acids	[M-H]-	165.056	166.063	--	--	-	-	-	-	In-house database matching	Putatively annotated
mws0853	Sinapyl alcohol*	Phenolic acids	[M-H]-	209.08	210.089	--	--	C02325	ko01100//Metabolic pathways;ko01110//Biosynthesis of secondary metabolites;ko01061//Biosynthesis of phenylpropanoids;ko00940//Phenylpropanoid biosynthesis	Biosynthesis of other secondary metabolites;Chemical structure transformation maps;Global and overview maps	Metabolism	In-house and public database matching	Putatively annotated
mws1038	Pantetheine	Alkaloids	[M-H]-	277.123	278.13	496-65-1	HMDB0003426	C00831	ko01100//Metabolic pathways;ko01110//Biosynthesis of secondary metabolites;ko00770//Pantothenate and CoA biosynthesis;ko00332//Carbapenem biosynthesis	Biosynthesis of other secondary metabolites;Global and overview maps;Metabolism of cofactors and vitamins	Metabolism	In-house and public database matching	Putatively annotated
Lmdn003665	Farrerol-5,7-di-O-glucoside	Flavonoids	[M-H]-	623.2	624.205	--	--	-	-	-	-	In-house database matching	Putatively annotated
pmn001606	Eicosenoic acid	Lipids	[M-H]-	309.28	310.287	135357-25-4	HMDB0033022	C16526	ko01040//Biosynthesis of unsaturated fatty acids	Lipid metabolism	Metabolism	In-house and public database matching	Putatively annotated
Lmnn102603	Nuezhengalaside	Terpenoids	[M-H]-	387.17	388.173	--	--	-	-	-	-	In-house database matching	Putatively annotated
mws0863	2-Deoxyribose-5'-phosphate	Nucleotides and derivatives	[M-H]-	213.017	214.024	--	--	C00673	ko01100//Metabolic pathways;ko00030//Pentose phosphate pathway	Carbohydrate metabolism;Global and overview maps	Metabolism	In-house and public database matching	Putatively annotated
pme2266	Biotin	Others	[M+H]+	245.095	244.088	58-85-5	HMDB0000030	C00120	ko01100//Metabolic pathways;ko02010//ABC transporters;ko00780//Biotin metabolism	Global and overview maps;Membrane transport;Metabolism of cofactors and vitamins	Environmental Information Processing;Metabolism	In-house and public database matching	Putatively annotated
Wayn002665	Prodelphinidin A2 3'-gallate	Tannins	[M-H]-	759.12	760.128	126715-94-4	HMDB0039730	-	-	-	-	In-house and public database matching	Putatively annotated
MWStz103	S-(5'-Adenosyl)-L-methionine	Amino acids and derivatives	[M+H]+	399.15	398.137	485-80-3	HMDB0001185	C00019	ko01100//Metabolic pathways;ko01110//Biosynthesis of secondary metabolites;ko01060//Biosynthesis of plant secondary metabolites;ko01230//Biosynthesis of amino acids;ko01070//Biosynthesis of plant hormones;ko00330//Arginine and proline metabolism;ko00270//Cysteine and methionine metabolism;ko00908//Zeatin biosynthesis;ko00261//Monobactam biosynthesis;ko04122//Sulfur relay system	Amino acid metabolism;Biosynthesis of other secondary metabolites;Chemical structure transformation maps;Folding, sorting and degradation;Global and overview maps;Metabolism of terpenoids and polyketides	Genetic Information Processing;Metabolism	In-house and public database matching	Putatively annotated
Zmcp102608	Prosaikogenin G	Terpenoids	[M+H]+	619.42	618.413	--	--	-	-	-	-	In-house database matching	Putatively annotated
Waln011222	2-(2,3-dihydroxypropoxy)-3-(((2-(dimethylamino)ethoxy)(hydroxy)phosphoryl)oxy)propyl palmitate*	Others	[M-H]-	554.34	555.354	--	--	-	-	-	-	In-house database matching	Putatively annotated
Wmzn000227	2,2-Dimethylsuccinic acid	Organic acids	[M-H]-	145.062	146.058	597-43-3	HMDB0002074	-	-	-	-	In-house and public database matching	Putatively annotated
Lmdp002969	Myricetin-3-O-galactoside*	Flavonoids	[M+H]+	481.1	480.09	--	--	-	-	-	-	In-house database matching	Putatively annotated
Sakn004315	Calceolarioside C	Phenolic acids	[M-H]-	609.185	610.19	--	--	-	-	-	-	In-house database matching	Putatively annotated
MWSslk186	8-O-Acetylharpagide	Terpenoids	[M-H]-	405.14	406.147	--	--	-	-	-	-	In-house database matching	Putatively annotated
mws0183	3,4-Dihydroxybenzoic acid (Protocatechuic acid)*	Phenolic acids	[M-H]-	153.019	154.027	--	--	C00230	ko01100//Metabolic pathways;ko01110//Biosynthesis of secondary metabolites;ko01120//Microbial metabolism in diverse environments;ko01061//Biosynthesis of phenylpropanoids;ko01220//Degradation of aromatic compounds	Chemical structure transformation maps;Global and overview maps	Metabolism	In-house and public database matching	Putatively annotated
Wchn003892	Juglanoside E	Others	[M-H]-	355.11	356.111	--	--	-	-	-	-	In-house database matching	Putatively annotated
Lhhp101902	Polygoacetophenoside	Tannins	[M+H]+	347.1	346.09	--	--	-	-	-	-	In-house database matching	Putatively annotated
Zbqn004682	N-(malonyl)tryptophan	Amino acids and derivatives	[M-H]-	289.083	290.09	--	--	-	-	-	-	In-house database matching	Putatively annotated
mws1660	Schaftoside	Flavonoids	[M+H]+	565.16	564.148	207461-10-7	HMDB0033571	-	-	-	-	In-house and public database matching	Putatively annotated
pmn001375	1-Hydroxypinoresinol-1-O-Glucoside	Lignans and Coumarins	[M-H]-	535.18	536.189	--	--	-	-	-	-	In-house database matching	Putatively annotated
Lhmp102634	Ilexolide A	Terpenoids	[M+H]+	587.39	586.387	--	--	-	-	-	-	In-house database matching	Putatively annotated
Lcgn000237	Dihydrodehydrodiconiferyl alcohol-9-O-β-D-xylopyranoside-4-O-β-D-glucopyranoside	Lignans and Coumarins	[M-H]-	653.243	654.252	--	--	-	-	-	-	In-house database matching	Putatively annotated
Lamn006238	3,9-dihydroeucomnalin glucoside	Others	[M-H]-	477.13	478.147	--	--	-	-	-	-	In-house database matching	Putatively annotated
Lacp004935	Megastigm-5-en-3,9-diol glucoside	Terpenoids	[M+H]+	375.24	374.23	--	--	-	-	-	-	In-house database matching	Putatively annotated
Labp004829	Platanionoside J	Terpenoids	[M+H]+	375.24	374.231	--	--	-	-	-	-	In-house database matching	Putatively annotated
Laln005325	3,4-dihydroxyallyl benzene-4-O-[α-L-rhamnosyl-(1→6)]-β-D-glucopyranoside	Phenolic acids	[M-H]-	457.17	458.179	--	--	-	-	-	-	In-house database matching	Putatively annotated
Lacn005311	Phellatin	Flavonoids	[M-H]-	533.17	534.174	--	--	-	-	-	-	In-house database matching	Putatively annotated
HJN037	3,5-Dihydroxy-4-methoxybenzoic acid; 4-O-Methylgallic Acid	Phenolic acids	[M-H]-	183.03	184.037	--	--	-	-	-	-	In-house database matching	Putatively annotated
pmn001650	Cinnamtannin B2	Tannins	[M-H]-	1153.26	1154.27	88038-12-4	HMDB0037668	-	-	-	-	In-house and public database matching	Putatively annotated
Lmtn002565	1-O-Vanilloyl-D-Glucose	Phenolic acids	[M-H]-	329.11	330.095	--	--	-	-	-	-	In-house database matching	Putatively annotated
Lmbp002309	Sinapaldehyde-4-O-Glucoside	Phenolic acids	[M+H]+	371.102	370.126	--	--	-	-	-	-	In-house database matching	Putatively annotated
Zmjp004852	5,6,3',4'-Tetrahydroxy-3,7-dimethoxyflavone-6-O-glucoside	Flavonoids	[M+H]+	509.128	508.122	--	--	-	-	-	-	In-house database matching	Putatively annotated
Wagp004981	Limocitrin 3-Glucoside	Flavonoids	[M+H]+	509.13	508.122	38836-51-0	HMDB0029517	-	-	-	-	In-house and public database matching	Putatively annotated
Hmmn003964	7-Deoxyloganic acid	Terpenoids	[M-H]-	359.13	360.142	92842-56-3	HMDB0037028	-	-	-	-	In-house and public database matching	Putatively annotated
Lmmn003875	Medioresinol	Lignans and Coumarins	[M-H]-	387.145	388.152	-	HMDB0254405	-	-	-	-	In-house and public database matching	Putatively annotated
pmb0631	Orientin-6-C-arabinoside	Flavonoids	[M+H]+	581.15	580.143	--	--	-	-	-	-	In-house database matching	Putatively annotated
pmb0475	Gallic acid-4-O-(6'''-feruloyl)sophoroside	Phenolic acids	[M+H]+	671.182	670.174	--	--	-	-	-	-	In-house database matching	Putatively annotated
Lmtn002997	Mearnsetin-3-O-glucoside	Flavonoids	[M-H]-	493.1	494.106	--	--	-	-	-	-	In-house database matching	Putatively annotated
pmb0736	Tricin-7-O-Glucoside*	Flavonoids	[M+H]+	493.134	492.127	--	--	-	-	-	-	In-house database matching	Putatively annotated
Lalp013087	Bis(2-ethyl-hexyl)-phthalate	Phenolic acids	[M+H]+	391.28	390.277	--	--	-	-	-	-	In-house database matching	Putatively annotated
mws0847	1-Methyladenine	Nucleotides and derivatives	[M+H]+	150.08	149.07	5142-22-3	HMDB0011599	-	-	-	-	In-house and public database matching	Putatively annotated
Labn004865	Hydroxy isoliquiritigenin glucoside	Flavonoids	[M-H]-	433.11	434.121	--	--	-	-	-	-	In-house database matching	Putatively annotated
Lmmn001643	2-Hydroxycinnamic acid*	Phenolic acids	[M-H]-	163.04	164.047	--	--	C01772	ko01100//Metabolic pathways;ko01110//Biosynthesis of secondary metabolites;ko01120//Microbial metabolism in diverse environments;ko00360//Phenylalanine metabolism	Amino acid metabolism;Global and overview maps	Metabolism	In-house and public database matching	Putatively annotated
Qacp005809	6-Hydroxy-1,2,3,7-tetramethoxyxanthone-glucoside	Others	[M+H]+	495.15	494.142	--	--	-	-	-	-	In-house database matching	Putatively annotated
mws0032	Myricetin	Flavonoids	[M+H]+	319.045	318.038	529-44-2	HMDB0002755	C10107	ko01110//Biosynthesis of secondary metabolites;ko00941//Flavonoid biosynthesis;ko00944//Flavone and flavonol biosynthesis	Biosynthesis of other secondary metabolites;Global and overview maps	Metabolism	In-house and public database matching	Putatively annotated
pme1228	5-Hydroxy-L-tryptophan	Amino acids and derivatives	[M+H]+	221.092	220.085	4350-09-08	HMDB0000472	C00643	ko01100//Metabolic pathways;ko01063//Biosynthesis of alkaloids derived from shikimate pathway;ko00380//Tryptophan metabolism	Amino acid metabolism;Chemical structure transformation maps;Global and overview maps	Metabolism	In-house and public database matching	Putatively annotated
ZbLn003143	1'-(3-methylisobutyryl)sucrose	Others	[M+CH3COOH-H]-	485.19	426.174	--	--	-	-	-	-	In-house database matching	Putatively annotated
MW0147980	Cys-Arg-His	Amino acids and derivatives	[M+H]+	415.19	414.18	--	--	-	-	-	-	In-house database matching	Putatively annotated
MW0146121	Asp-His-Asn	Amino acids and derivatives	[M+H]+	385.15	384.139	--	--	-	-	-	-	In-house database matching	Putatively annotated
Zbfn004301	2-O-(4-carboxylic acid phenethyl)-6-O-caffeoyl glucoside	Phenolic acids	[M-H]-	475.12	476.132	--	--	-	-	-	-	In-house database matching	Putatively annotated
MW0158652	Tyr-Tyr-Leu	Amino acids and derivatives	[M+H]+	458.22	457.221	--	--	-	-	-	-	In-house database matching	Putatively annotated
mws1377	2,3'-Bipyridine	Alkaloids	[M+H]+	157.076	156.069	--	--	-	-	-	-	In-house database matching	Putatively annotated
Hmhn003067	Phenylpropionic acid-O-β-D-glucopyranoside	Phenolic acids	[M-H]-	325.09	326.1	--	--	-	-	-	-	In-house database matching	Putatively annotated
mws0093	Coniferyl alcohol	Phenolic acids	[M-H]-	179.07	180.079	32811-40-8	HMDB0012915	C00590	ko01100//Metabolic pathways;ko01110//Biosynthesis of secondary metabolites;ko01061//Biosynthesis of phenylpropanoids;ko00940//Phenylpropanoid biosynthesis	Biosynthesis of other secondary metabolites;Chemical structure transformation maps;Global and overview maps	Metabolism	In-house and public database matching	Putatively annotated
Wbkn004126	Javanicolide C	Terpenoids	[M-H]-	523.22	524.226	--	--	-	-	-	-	In-house database matching	Putatively annotated
pmn001468	Sibiricose A3	Phenolic acids	[M-H]-	461.13	462.137	--	--	-	-	-	-	In-house database matching	Putatively annotated
pme0253	N-Acetyl-L-leucine	Amino acids and derivatives	[M+H]+	174.113	173.105	1188-21-2	HMDB0011756	-	-	-	-	In-house and public database matching	Putatively annotated
pmn001640	Myricetin-3-O-arabinoside*	Flavonoids	[M-H]-	449.073	450.08	--	--	-	-	-	-	In-house database matching	Putatively annotated
pmf0203	Peonidin-3-O-glucoside	Flavonoids	[M]+	463.123	463.123	68795-37-9	HMDB0013689	C12141	ko00942//Anthocyanin biosynthesis	Biosynthesis of other secondary metabolites	Metabolism	In-house and public database matching	Putatively annotated
MWSHC20155	Scopoletin (7-Hydroxy-6-methoxycoumarin)	Lignans and Coumarins	[M-H]-	191.04	192.042	--	--	C01752	ko01110//Biosynthesis of secondary metabolites;ko01061//Biosynthesis of phenylpropanoids	Chemical structure transformation maps;Global and overview maps	Metabolism	In-house and public database matching	Putatively annotated
MW0150914	His-Glu-Gln	Amino acids and derivatives	[M+H]+	413.18	412.171	--	--	-	-	-	-	In-house database matching	Putatively annotated
Lmfn004065	Morin-3-O-arabinoside	Flavonoids	[M-H]-	433.08	434.085	--	--	-	-	-	-	In-house database matching	Putatively annotated
Lszp210009	Linarionoside A	Others	[M+H]+	375.24	374.231	--	--	-	-	-	-	In-house database matching	Putatively annotated
Lmmn003020	Lyoniresinol	Lignans and Coumarins	[M-H]-	419.171	420.178	--	--	-	-	-	-	In-house database matching	Putatively annotated
Wafn002902	Octanoyl arabinosylglucoside	Others	[M+CH3COOH-H]-	497.22	438.21	--	--	-	-	-	-	In-house database matching	Putatively annotated
mws5037	L-Alanyl-L-leucine	Amino acids and derivatives	[M+H]+	203.139	202.132	-	HMDB0251509	-	-	-	-	In-house and public database matching	Putatively annotated
Lmsn004674	1-O-Cinnamoyl-β-D-glucose	Phenolic acids	[M-H]-	309.098	310.105	--	--	-	-	-	-	In-house database matching	Putatively annotated
Zmpn002440	3,4,2',4',6'-Pentahydroxychalcone	Flavonoids	[M-H]-	287.058	288.063	--	--	C15525	ko01100//Metabolic pathways;ko01110//Biosynthesis of secondary metabolites;ko00941//Flavonoid biosynthesis	Biosynthesis of other secondary metabolites;Global and overview maps	Metabolism	In-house and public database matching	Putatively annotated
Zmzp004111	Selagin	Flavonoids	[M+H]+	317.06	316.058	--	--	-	-	-	-	In-house database matching	Putatively annotated
Hmqn003268	5,7,3',4',5'-Pentahydroxydihydroflavone	Flavonoids	[M-H]-	303.052	304.058	--	--	-	-	-	-	In-house database matching	Putatively annotated
MW0151042	His-Phe-Glu	Amino acids and derivatives	[M+H]+	432.18	431.18	--	--	-	-	-	-	In-house database matching	Putatively annotated
Wafn003070	Hydroxyferulic acid glucoside	Phenolic acids	[M-H]-	371.098	372.106	--	--	-	-	-	-	In-house database matching	Putatively annotated
Zmsp002551	Ixerin D	Terpenoids	[M+H]+	427.2	426.189	--	--	-	-	-	-	In-house database matching	Putatively annotated
Zmcp002666	Quercetin-3,7-Di-O-glucoside	Flavonoids	[M+H]+	627.14	626.148	--	--	-	-	-	-	In-house database matching	Putatively annotated
Zmyn000083	D-Glucose 1,6-bisphosphate	Others	[M-H]-	338.99	339.996	10139-18-1	HMDB0003514	C01231	ko01100//Metabolic pathways;ko00500//Starch and sucrose metabolism	Carbohydrate metabolism;Global and overview maps	Metabolism	In-house and public database matching	Putatively annotated
Cmmn005231	Massoniresinol; Vladinol A	Lignans and Coumarins	[M-H]-	391.138	392.147	--	--	-	-	-	-	In-house database matching	Putatively annotated
Wdjp003521	2-(7-hydroxy-4-methoxyphenanthren-2-yl)oxy-6-(hydroxymethyl)oxane-3,4,5-triol	Others	[M+H]+	403.14	402.132	--	--	-	-	-	-	In-house database matching	Putatively annotated
Rfmb25702	Pinoresinol-4-O-(6''-acetyl)glucoside	Lignans and Coumarins	[M-H]-	561.198	562.205	--	--	-	-	-	-	In-house database matching	Putatively annotated
Hmgp001996	Quercetagetin; 3,3',4',5,6,7-Hexahydroxyflavone	Flavonoids	[M+H]+	319.05	318.038	--	--	-	-	-	-	In-house database matching	Putatively annotated
Hmzn005420	Sesamolinol-glucoside	Lignans and Coumarins	[M-H]-	533.17	534.174	--	--	-	-	-	-	In-house database matching	Putatively annotated
Lmmp001947	Gossypetin-3-O-glucoside*	Flavonoids	[M+H]+	481.1	480.09	--	--	-	-	-	-	In-house database matching	Putatively annotated
Lmfp003403	Quercetagetin-7-O-glucoside(Quercetagitrin)*	Flavonoids	[M+H]+	481.1	480.09	--	--	-	-	-	-	In-house database matching	Putatively annotated
Lmhn005171	Arclyside A	Terpenoids	[M-H]-	427.2	428.205	--	--	-	-	-	-	In-house database matching	Putatively annotated
Saln003998	6'-Acetyl-Beta-D-Glucopyranosyldiderroside	Terpenoids	[M-H]-	505.16	506.164	--	--	-	-	-	-	In-house database matching	Putatively annotated
Hmmp006650	Saponin A	Terpenoids	[M+H]+	605.4	604.398	-	HMDB0257485	-	-	-	-	In-house and public database matching	Putatively annotated
Wcdp010864	Hexadecanamide	Alkaloids	[M+H]+	256.26	255.256	629-54-9	HMDB0012273	-	-	-	-	In-house and public database matching	Putatively annotated
Cmsp004086	Dihydrokaempferide	Flavonoids	[M+H]+	303.087	302.079	--	--	-	-	-	-	In-house database matching	Putatively annotated
Zbjn004215	Kaempferol-3-O-sophoroside	Flavonoids	[M-H]-	609.145	610.154	-	HMDB0304398	C12634	ko01110//Biosynthesis of secondary metabolites;ko00944//Flavone and flavonol biosynthesis	Biosynthesis of other secondary metabolites;Global and overview maps	Metabolism	In-house and public database matching	Putatively annotated
Lacp003991	Blumenol B Glucoside	Terpenoids	[M+H]+	389.21	388.209	--	--	-	-	-	-	In-house database matching	Putatively annotated
Hahn002315	syringaresinol-4-O-β-D-glucopyranoside	Lignans and Coumarins	[M-H]-	579.21	580.216	--	--	-	-	-	-	In-house database matching	Putatively annotated
pme2662	Vitamin D3 (Cholecalciferol)	Others	[M+H]+	385.346	384.339	--	--	C05443	ko01100//Metabolic pathways;ko01110//Biosynthesis of secondary metabolites;ko00100//Steroid biosynthesis	Global and overview maps;Lipid metabolism	Metabolism	In-house and public database matching	Putatively annotated
Zawn005953	4-O-Acetyl Mukurozioside IIa	Terpenoids	[M-H]-	1189.56	1190.56	--	--	-	-	-	-	In-house database matching	Putatively annotated
Hmqp000191	Planteose	Others	[M+H]+	505.18	504.169	-	HMDB0302793	-	-	-	-	In-house and public database matching	Putatively annotated
pmb3023	Eriodictyol-8-C-glucoside*	Flavonoids	[M-H]-	449.109	450.116	--	--	-	-	-	-	In-house database matching	Putatively annotated
Lmtn002796	Aromadendrin-7-O-glucoside*	Flavonoids	[M-H]-	449.11	450.116	--	--	-	-	-	-	In-house database matching	Putatively annotated
Hmyn000254	Tababiphenyl C	Others	[M-H]-	297.12	298.12	--	--	-	-	-	-	In-house database matching	Putatively annotated
Zbsp004450	3'-O-Methyltricetin-7-O-glucoside	Flavonoids	[M+H]+	479.12	478.111	--	--	-	-	-	-	In-house database matching	Putatively annotated
Smnp003415	7-O-Methylaloesin	Others	[M+H]+	409.15	408.142	--	--	-	-	-	-	In-house database matching	Putatively annotated
Zbpp001992	Isorhamnetin-3-O-Glucoside*	Flavonoids	[M+H]+	479.12	478.111	--	--	-	-	-	-	In-house database matching	Putatively annotated
Lmmp002755	Quercetin-7-O-rutinoside-4'-O-glucoside	Flavonoids	[M+H]+	773.21	772.206	--	--	-	-	-	-	In-house database matching	Putatively annotated
Saln004239	Caudatoside A	Terpenoids	[M-H]-	535.18	536.189	--	--	-	-	-	-	In-house database matching	Putatively annotated
mws1550	S-Allyl-L-cysteine	Amino acids and derivatives	[M+H]+	162.058	161.051	--	--	-	-	-	-	In-house database matching	Putatively annotated
Wbtn004165	1,6-dihydroxy-3,7-dimethoxy-8-(3-methoxy-3-methylbutyl)-2-(3-methylbut-2-en-1-yl)xanthen-9-one	Others	[M-H]-	455.21	456.215	--	--	-	-	-	-	In-house database matching	Putatively annotated
Lahn004511	Glucosylviscumneoside VII	Flavonoids	[M-H]-	929.263	930.264	--	--	-	-	-	-	In-house database matching	Putatively annotated
HJN090	Butin-7-O-glucoside	Flavonoids	[M-H]-	433.11	434.121	--	--	-	-	-	-	In-house database matching	Putatively annotated
MW0150294	Gly-Arg-Ala	Amino acids and derivatives	[M+H]+	303.18	302.17	--	--	-	-	-	-	In-house database matching	Putatively annotated
Zawn005433	Mukurozioside IIb	Terpenoids	[M-H]-	1145.53	1146.53	--	--	-	-	-	-	In-house database matching	Putatively annotated
Zbbp005466	Platanionoside H	Others	[M+H]+	507.28	506.273	--	--	-	-	-	-	In-house database matching	Putatively annotated
Zmdn002049	Epicatechin-4'-O-β-D-glucopyranoside	Flavonoids	[M-H]-	451.13	452.132	--	--	-	-	-	-	In-house database matching	Putatively annotated
Qacp003775	1,7-Dihydroxy-3,4-dimethoxyxanthone-glucose-glucoside	Others	[M+H]+	613.17	612.169	--	--	-	-	-	-	In-house database matching	Putatively annotated
Zmgp003335	Okanin-3',4'-di-O-glucoside	Flavonoids	[M+H]+	613.17	612.169	--	--	-	-	-	-	In-house database matching	Putatively annotated
pme3285	Afzelechin (3,5,7,4'-Tetrahydroxyflavan)	Flavonoids	[M+H]+	275.091	274.084	--	--	C09320	ko01110//Biosynthesis of secondary metabolites;ko00941//Flavonoid biosynthesis	Biosynthesis of other secondary metabolites;Global and overview maps	Metabolism	In-house and public database matching	Putatively annotated
Lcgn000239	dihydrodehydrodiconiferyl alcohol-9-O-β-D-glucopyranoside	Lignans and Coumarins	[M-H]-	521.202	522.21	--	--	-	-	-	-	In-house database matching	Putatively annotated
Zmhn002334	6-O-Feruloyl-β-D-glucose	Phenolic acids	[M-H]-	355.1	356.111	--	--	-	-	-	-	In-house database matching	Putatively annotated
Zmhp002640	6-Hydroxykaempferol-3-O-Rutinoside-6-O-glucoside*	Flavonoids	[M+H]+	773.21	772.206	--	--	-	-	-	-	In-house database matching	Putatively annotated
Lakp004291	xylosyl Corchoionoside C	Terpenoids	[M+H]+	519.24	518.236	--	--	-	-	-	-	In-house database matching	Putatively annotated
Hmgp002036	Nepetin-7-O-glucoside(Nepitrin)*	Flavonoids	[M+H]+	479.12	478.111	--	--	-	-	-	-	In-house database matching	Putatively annotated
pmn001513	Digallic Acid	Phenolic acids	[M-H]-	321.025	322.033	--	--	-	-	-	-	In-house database matching	Putatively annotated
Lmmp003271	Gossypetin-8-O-glucoside	Flavonoids	[M+H]+	481.1	480.09	--	--	-	-	-	-	In-house database matching	Putatively annotated
MWSslk094	Proanthocyanidins	Tannins	[M-H]-	593.126	594.137	-	HMDB0302517	-	-	-	-	In-house and public database matching	Putatively annotated
MWSmce489	2,3,5,4'-Tetrahydroxystilbene-2-O-glucoside	Others	[M+H]+	407.132	406.126	-	HMDB0242609	-	-	-	-	In-house and public database matching	Putatively annotated
Wdqp006134	24-Hydroxy-R1-barrigenol	Terpenoids	[M+H]+	539.359	538.351	--	--	-	-	-	-	In-house database matching	Putatively annotated
Lmsn003522	Uvafzelic acid	Others	[M-H]-	327.12	328.131	--	--	-	-	-	-	In-house database matching	Putatively annotated
Lmdn001925	Olivil-4'-O-glucoside	Lignans and Coumarins	[M-H]-	537.2	538.205	--	--	-	-	-	-	In-house database matching	Putatively annotated
Lmmn004625	Dihydrokaempferol-7-O-glucoside*	Flavonoids	[M-H]-	449.109	450.116	--	--	-	-	-	-	In-house database matching	Putatively annotated
Lmxn004121	Scrophuloside A1	Terpenoids	[M-H]-	535.18	536.189	--	--	-	-	-	-	In-house database matching	Putatively annotated
mws1179	Naringenin-7-O-glucoside (Prunin)	Flavonoids	[M-H]-	433.114	434.121	--	--	C09099	ko00941//Flavonoid biosynthesis	Biosynthesis of other secondary metabolites	Metabolism	In-house and public database matching	Putatively annotated
HJN087	Naringenin-4'-O-glucoside	Flavonoids	[M-H]-	433.12	434.121	--	--	-	-	-	-	In-house database matching	Putatively annotated
Lmqn003856	1,4,8-Trihydroxynaphthalene-1-O-glucoside	Quinones	[M-H]-	337.092	338.1	--	--	-	-	-	-	In-house database matching	Putatively annotated
Zmcn005156	4,5-O-Dicaffeoylquinic Acid Methyl Ester	Phenolic acids	[M-H]-	529.133	530.142	--	--	-	-	-	-	In-house database matching	Putatively annotated
Jmbn003691	3,4-Dihydroxyallylbenzene-3-O-glucoside	Phenolic acids	[M-H]-	311.114	312.121	--	--	-	-	-	-	In-house database matching	Putatively annotated
mws0906	Coniferin	Phenolic acids	[M-H]-	341.12	342.132	124151-33-3	HMDB0013682	C00761	ko01110//Biosynthesis of secondary metabolites;ko00940//Phenylpropanoid biosynthesis	Biosynthesis of other secondary metabolites;Global and overview maps	Metabolism	In-house and public database matching	Putatively annotated
Hahn002084	6'-O-caffeoylcatalpol	Others	[M-H]-	523.15	524.153	--	--	-	-	-	-	In-house database matching	Putatively annotated
Lmtn002324	Benzyl-(2''-O-glucosyl)glucoside*	Phenolic acids	[M-H]-	431.15	432.163	--	--	-	-	-	-	In-house database matching	Putatively annotated
Labn003067	salicylate-6-O-β-D-glucopyranosylbenzoic acid	Phenolic acids	[M-H]-	329.086	330.095	--	--	-	-	-	-	In-house database matching	Putatively annotated
Lmtn002233	Androsin	Phenolic acids	[M-H]-	327.11	328.116	--	--	-	-	-	-	In-house database matching	Putatively annotated
Xmyp004678	Kaempferol-3-O-(2''-O-xylosyl-6''-O-rhamnosyl)glucoside	Flavonoids	[M+H]+	727.21	726.201	--	--	-	-	-	-	In-house database matching	Putatively annotated
Lhyp112511	Rumphioside B	Terpenoids	[M-H]-	581.22	582.231	--	--	-	-	-	-	In-house database matching	Putatively annotated
pma3724	1-O-Feruloylquinic acid	Phenolic acids	[M+H]+	369.118	368.111	--	--	-	-	-	-	In-house database matching	Putatively annotated
Cmpp003619	6,7-Dihydroxy-4-methylcoumarin	Lignans and Coumarins	[M+H]+	193.05	192.042	--	--	-	-	-	-	In-house database matching	Putatively annotated
pmb0302	2-Aminoethylphosphonate	Others	[M+H]+	126.031	125.024	2041-14-7	HMDB0011747	C03557	ko01100//Metabolic pathways;ko01120//Microbial metabolism in diverse environments;ko02010//ABC transporters	Global and overview maps;Membrane transport	Environmental Information Processing;Metabolism	In-house and public database matching	Putatively annotated
mws2118	Phloretin-2'-O-glucoside (Phlorizin)	Flavonoids	[M-H]-	435.13	436.137	--	--	C01604	ko01110//Biosynthesis of secondary metabolites;ko00941//Flavonoid biosynthesis	Biosynthesis of other secondary metabolites;Global and overview maps	Metabolism	In-house and public database matching	Putatively annotated
Smcn001667	Leonoside F	Phenolic acids	[M-H]-	637.24	638.242	--	--	-	-	-	-	In-house database matching	Putatively annotated
HJN072	Litchioside C	Terpenoids	[M-H]-	405.214	406.22	--	--	-	-	-	-	In-house database matching	Putatively annotated
Wbtp004753	1,2,3,7,8-pentahydroxy-6-methylanthracene-9,10-dione	Others	[M+H]+	303.05	302.043	--	--	-	-	-	-	In-house database matching	Putatively annotated
pme1598	Hesperetin-5-O-glucoside	Flavonoids	[M-H]-	463.125	464.132	--	--	-	-	-	-	In-house database matching	Putatively annotated
Zmjp004875	5,6,3',4'-Tetrahydroxy-3,7-dimethoxyflavone	Flavonoids	[M+H]+	347.07	346.069	--	--	-	-	-	-	In-house database matching	Putatively annotated
Lmtn003598	3-Prenyl-4-O-glucosyloxy-4-hydroxybenzoic acid	Phenolic acids	[M-H]-	367.14	368.147	--	--	-	-	-	-	In-house database matching	Putatively annotated
Wasn004683	Protocatechuic acid 1-O-(Glucosylvanilloyl)	Phenolic acids	[M-H]-	465.1	466.111	--	--	-	-	-	-	In-house database matching	Putatively annotated
Zbsp003857	3'-O-Methyltricetin-5-O-glucoside	Flavonoids	[M+H]+	479.12	478.111	--	--	-	-	-	-	In-house database matching	Putatively annotated
Hmcn001415	Majoroside	Terpenoids	[M-H]-	387.13	388.137	--	--	-	-	-	-	In-house database matching	Putatively annotated
mws1155	D-Mannitol*	Others	[M-H]-	181.072	182.079	--	--	C00392	ko01100//Metabolic pathways;ko02010//ABC transporters;ko00051//Fructose and mannose metabolism	Carbohydrate metabolism;Global and overview maps;Membrane transport	Environmental Information Processing;Metabolism	In-house and public database matching	Putatively annotated
MWSmce017	Daphnetin	Lignans and Coumarins	[M+H]+	179.03	178.027	--	--	-	-	-	-	In-house database matching	Putatively annotated
Zbbn004440	10-O-Caffeoyl-geniposidic acid	Terpenoids	[M-H]-	535.15	536.153	--	--	-	-	-	-	In-house database matching	Putatively annotated
Zbzp002654	indieine-N-oxide	Alkaloids	[M+H]+	300.18	299.173	--	--	-	-	-	-	In-house database matching	Putatively annotated
mws0913	Kaempferol-3-O-galactoside (Trifolin)	Flavonoids	[M-H]-	447.093	448.101	--	--	C12626	ko01110//Biosynthesis of secondary metabolites;ko00944//Flavone and flavonol biosynthesis	Biosynthesis of other secondary metabolites;Global and overview maps	Metabolism	In-house and public database matching	Putatively annotated
mws0089	Kaempferol-7-O-glucoside	Flavonoids	[M-H]-	447.09	448.101	--	--	-	-	-	-	In-house database matching	Putatively annotated
pmn001716	Carthamone	Flavonoids	[M-H]-	447.093	448.101	86579-00-2	HMDB0037377	-	-	-	-	In-house and public database matching	Putatively annotated
Note: Metabolites listed in this table were annotated based on available ion information, molecular formula, database accession numbers, and in-house/public database matching. Because authentic standards or complete compound-specific qualifier transitions were not available for all metabolites, these metabolites are reported as putatively annotated metabolites rather than definitive chemical iden…
